# Supplementary material for: Elucidation of the Origin of the Monumental Olive Tree of Vouves in Crete, Greece
Source: Plants (Basel). 2021 Nov 4;10(11):2374. doi: 10.3390/plants10112374 (PMC8620074; doi:10.3390/plants10112374)
Supplement: Supplementary file 1 [file plants-10-02374-s001.zip]

Archive with 6 entries (6 files):
- Figure S1.pdf
- Figure S2.pdf
- Figure S3.pdf
- Figure S4.pdf
- Table S1.xlsx
- Table S2.xlsx
