# Supplementary material for: Elucidation of the Origin of the Monumental Olive Tree of Vouves in Crete, Greece
Source: Plants (Basel). 2021 Nov 4;10(11):2374. doi: 10.3390/plants10112374 (PMC8620074; doi:10.3390/plants10112374)
Supplement: Supplementary file 1 [file plants-10-02374-s001.zip › Table S1.xlsx]

## Sheet: Sheet1
Dataset	GOID	GOTerm	GeneID	Gene Function	Mutation Type	Variant
Unique Variants for Vouves Bottom	GO:0032264	IMP Salvage	gOeu028413.2	AMP deaminase	Frameshift variant	c.1553_1554 deletion CC
Unique Variants for Vouves Bottom	GO:0032264	IMP Salvage	gOeu057175.3	AMP deaminase	Frameshift variant	c.1906 deletion G
Unique Variants for Vouves Bottom	GO:0006788	Heme Oxidation	gOeu007501.1	Plant haem oxygenase	Frameshift variant	c.47 deletion A
Unique Variants for Vouves Bottom	GO:0006788	Heme Oxidation	gOeu057257.1	Heme oxygenase 2	Frameshift variant	c.641_642 insertion A
Unique Variants for Vouves Bottom	GO:0006364	rRNA processing	gOeu019243.1	Haloacid dehalogenase-like hydrolase	Stop gained	c.884 SNP T/G
Unique Variants for Vouves Bottom	GO:0006364	rRNA processing	gOeu020249.1	Embryo sac development arrest 14	Stop gained	c.337 SNP C/T
Unique Variants for Vouves Bottom	GO:0006364	rRNA processing	gOeu020677.1	Ribosome-binding factor A	Frameshift variant	c.573 deletion A
Unique Variants for Vouves Bottom	GO:0006364	rRNA processing	gOeu020911.1	Unkown	Frameshift variant	c.953 deletion A
Unique Variants for Vouves Bottom	GO:0006364	rRNA processing	gOeu064373.1	Radical SAM protein	Splice acceptor variant	c.1028-12_1028-2 deletion TAAGTTTTTGA insertion CAACTTCTTTG
Unique Variants for Vouves Bottom	GO:0006364	rRNA processing	gOeu028138.2	U3 ribonucleoprotein	Frameshift variant	c.547_548 insertion TTTCAGTAGGTTTTCTA
Unique Variants for Vouves Bottom	GO:0006364	rRNA processing	gOeu059279.1	Methyltransferase	Splice donor variant	c.81+2 SNP T/G
Unique Variants for Vouves Bottom	GO:0006364	rRNA processing	gOeu022866.3	Methyltransferase	Splice acceptor variant	c.571-1_573 deletion GGCC insertion AGCT
Unique Variants for Vouves Bottom	GO:0030244	Cellulose biosynthetic process	gOeu019265.1	Cellulose synthase like G2	Frameshift variant	c.625 deletion C
Unique Variants for Vouves Bottom	GO:0030244	Cellulose biosynthetic process	gOeu021206.1	Reversibly glycosylated polypeptide 1	Frameshift variant	c.*2815 duplicated A
Unique Variants for Vouves Bottom	GO:0030244	Cellulose biosynthetic process	gOeu027560.1	Reversibly glycosylated polypeptide 2	Stop lost & Splice region variant	c.466 SNP T>A
Unique Variants for Vouves Bottom	GO:0030244	Cellulose biosynthetic process	gOeu041744.1	Cellulose synthase 1	Frameshift variant & Stop lost	c.281_*2 deletion TATAGAG insertion CATG
Unique Variants for Vouves Bottom	GO:0030244	Cellulose biosynthetic process	gOeu049410.1	Cellulose synthase like E1	Stop gained	c.112 SNP A>T
Unique Variants for Vouves Bottom	GO:0030244	Cellulose biosynthetic process	gOeu059842.2	Cellulose synthase 6	Stop gained	c.2963 SNP T>A
Unique Variants for Vouves Bottom	GO:0030244	Cellulose biosynthetic process	gOeu060515.4	Cellulose synthase 6	Frameshift variant & Missense variant	c.2191_2203 deletion ATCTTCCTTAGTC insertion TT
Unique Variants for Vouves Bottom	GO:0006096	Glycolytic process	gOeu004758.4	Pyruvate kinase family protein	Frameshift variant	c.816 deletion G
Unique Variants for Vouves Bottom	GO:0006096	Glycolytic process	gOeu005202.1	Phosphofructokinase family protein	Splice donor variant	c.993+2 SNP T>C
Unique Variants for Vouves Bottom	GO:0006096	Glycolytic process	gOeu009281.1	Plastidic pyruvate kinase beta subunit 1	Splice acceptor variant	c.1642-1 SNP G>A
Unique Variants for Vouves Bottom	GO:0006096	Glycolytic process	gOeu020705.1	Fructose-bisphosphate aldolase 1	Splice acceptor variant	c.1070-1 SNP G>T
Unique Variants for Vouves Bottom	GO:0006096	Glycolytic process	gOeu034978.2	Phosphoglycerate kinase	Frameshift variant	c.196 duplicated G
Unique Variants for Vouves Bottom	GO:0006096	Glycolytic process	gOeu034980.1	Phosphoglycerate kinase family protein	Stop gained	c.73 SNP C>T
Unique Variants for Vouves Bottom	GO:0006096	Glycolytic process	gOeu038416.1	Phosphoglycerate mutase family protein	Stop gained	c.556 SNP C>T
Unique Variants for Vouves Bottom	GO:0006096	Glycolytic process	gOeu038820.2	Phosphofructokinase 3	Stop gained	c.640 SNP C>T
Unique Variants for Vouves Bottom	GO:0006096	Glycolytic process	gOeu040533.2	Aldolase superfamily protein	Splice donor variant	c.256+1_256+2 insertion TATATAGTTTGTAGAGGATCA
Unique Variants for Vouves Bottom	GO:0006096	Glycolytic process	gOeu051377.1	Phosphofructokinase family protein	Stop gained	c.807 SNP C>G
Unique Variants for Vouves Bottom	GO:0006096	Glycolytic process	gOeu060263.1	Pyruvate kinase family protein	Frameshift variant & Start lost	c.1 deletion A
Unique Variants for Vouves Bottom	GO:0000723	Telomere maintenance	gOeu005209.1	Unkown	Frameshift variant	c.39 duplicated T
Unique Variants for Vouves Bottom	GO:0000723	Telomere maintenance	gOeu005902.1	PIF1 Helicase	Frameshift variant	c.215 deletion T
Unique Variants for Vouves Bottom	GO:0000723	Telomere maintenance	gOeu014763.1	Unkown	Stop lost	c.356_*1 deletion TATAAA insertion CATATT
Unique Variants for Vouves Bottom	GO:0000723	Telomere maintenance	gOeu024491.1	PIF1 Helicase	Stop gained	c.150_151 deletio TC insertion CT
Unique Variants for Vouves Bottom	GO:0000723	Telomere maintenance	gOeu029033.1	Unkown	Stop lost	c.448 SNP T>C
Unique Variants for Vouves Bottom	GO:0000723	Telomere maintenance	gOeu030036.1	PIF1 Helicase	Frameshift variant	c.234 deletion T
Unique Variants for Vouves Bottom	GO:0000723	Telomere maintenance	gOeu034220.1	PIF1 Helicase	Frameshift variant	c.779_782 deletion GTTG
Unique Variants for Vouves Bottom	GO:0000723	Telomere maintenance	gOeu034322.3	DNA repair-recombination protein	Frameshift variant	c.39 duplication T
Unique Variants for Vouves Bottom	GO:0000723	Telomere maintenance	gOeu035564.1	PIF1 Helicase	Frameshift variant	c.215 deletion T
Unique Variants for Vouves Bottom	GO:0000723	Telomere maintenance	gOeu040493.1	PIF1 Helicase	Frameshift variant	c.3241 duplication C
Unique Variants for Vouves Bottom	GO:0000723	Telomere maintenance	gOeu046631.1	AtPOT1b Nucleic acid-binding	Stop lost	c.356_*1 deletion TATAAA insertion CATATT
Unique Variants for Vouves Bottom	GO:0000723	Telomere maintenance	gOeu048456.1	PIF1 Helicase	Frameshift variant & Missense variant	c.343_346 deletion CCAA insertion TC
Unique Variants for Vouves Bottom	GO:0000723	Telomere maintenance	gOeu050617.1	Unkown	Frameshift variant	c.225 deletion T
Unique Variants for Vouves Bottom	GO:0000723	Telomere maintenance	gOeu051465.1	PIF1 Helicase	Splice donor variant	c.583+2 SNP T>C
Unique Variants for Vouves Bottom	GO:0000723	Telomere maintenance	gOeu059184.1	Unkown	Stop gained	c.18 SNP C>A
Unique Variants for Vouves Bottom	GO:0000723	Telomere maintenance	gOeu061606.1	PIF1 Helicase	Stop lost	c.1033 SNP T>C
Unique Variants for Vouves Bottom	GO:0000723	Telomere maintenance	gOeu064848.1	Unkown	Stop gained	c.70 SNP C>T
Unique Variants for Vouves Bottom	GO:0006281	DNA repair	gOeu001059.1	5'-3' exonuclease family protein	Frameshift variant	c.691 deletion A
Unique Variants for Vouves Bottom	GO:0006281	DNA repair	gOeu003840.1	recA DNA recombination family protein	Splice donor variant	c.1326+1 SNP G>T
Unique Variants for Vouves Bottom	GO:0006281	DNA repair	gOeu005209.1	Unkown	Frameshift variant	c.42_54 deletion CACATCTTTAAAA
Unique Variants for Vouves Bottom	GO:0006281	DNA repair	gOeu005902.1	PIF1 helicase	Stop gained	c.79 SNP G>T
Unique Variants for Vouves Bottom	GO:0006281	DNA repair	gOeu012864.4	forkhead-associated domain-containing protein	Splice acceptor variant	c.270-30_272 deletion ATCACTTTCTGATATTAAATTGGCCTGTAGAAG
Unique Variants for Vouves Bottom	GO:0006281	DNA repair	gOeu014763.1	Unkown	Stop gained	c.302_304 deletion TAC insertion CAT
Unique Variants for Vouves Bottom	GO:0006281	DNA repair	gOeu023481.1	AAA-type ATPase family protein	Stop gained & Splice donor variant	c.1188_1188+3 deletion CGAG insertion AGAT
Unique Variants for Vouves Bottom	GO:0006281	DNA repair	gOeu024491.1	PIF1 helicase	Stop lost & Splice region variant	c.345 SNP A>T
Unique Variants for Vouves Bottom	GO:0006281	DNA repair	gOeu024494.3	DNA-3-methyladenine glycosylase (MAG)	Frameshift variant	c.737_738 deletion TA
Unique Variants for Vouves Bottom	GO:0006281	DNA repair	gOeu026978.1	BRCA2-like B	Frameshift variant	c.141 duplication A
Unique Variants for Vouves Bottom	GO:0006281	DNA repair	gOeu027330.4	BRCA2-like B	Splice donor variant	c.609+2 SNP T>C
Unique Variants for Vouves Bottom	GO:0006281	DNA repair	gOeu029033.1	Unkown	Stop gained	c.86 SNP C>A
Unique Variants for Vouves Bottom	GO:0006281	DNA repair	gOeu030036.1	PIF1 helicase	Frameshift variant	c.165_166 deletion GG insertion A
Unique Variants for Vouves Bottom	GO:0006281	DNA repair	gOeu032246.1	DNA helicase (RECQl4A)	Stop lost & Splice region variant	c.381 SNP A>G
Unique Variants for Vouves Bottom	GO:0006281	DNA repair	gOeu034220.1	PIF1 helicase	Frameshift variant	c.331_332 insertion A
Unique Variants for Vouves Bottom	GO:0006281	DNA repair	gOeu034322.3	DNA repair-recombination protein (RAD50)	Frameshift variant & Stop gained	c.528 duplication A
Unique Variants for Vouves Bottom	GO:0006281	DNA repair	gOeu035312.2	endonuclease/exonuclease/phosphatase family protein	Frameshift variant	c.586_589 deletion AATA
Unique Variants for Vouves Bottom	GO:0006281	DNA repair	gOeu035564.1	PIF1 helicase	Stop gained	c.1293 SNP C>A
Unique Variants for Vouves Bottom	GO:0006281	DNA repair	gOeu040058.2	photolyase 1	Stop gained	c.178 SNP C>T
Unique Variants for Vouves Bottom	GO:0006281	DNA repair	gOeu040493.1	PIF1 helicase	Frameshift variant	c.349 deletion A
Unique Variants for Vouves Bottom	GO:0006281	DNA repair	gOeu043357.2	cell cycle checkpoint control protein family	Stop gained	c.71 SNP T>A
Unique Variants for Vouves Bottom	GO:0006281	DNA repair	gOeu044275.2	DNA-directed DNA polymerases	Frameshift variant	c.302_303 deletion TT
Unique Variants for Vouves Bottom	GO:0006281	DNA repair	gOeu046143.1	AAA-type ATPase family protein	Frameshift variant	c.816 deletion G
Unique Variants for Vouves Bottom	GO:0006281	DNA repair	gOeu047432.1	DNA LIGASE 6	Splice donor variant	c.993+2 SNP T>C
Unique Variants for Vouves Bottom	GO:0006281	DNA repair	gOeu048456.1	PIF1 helicase	Stop gained	c.276 SNP T>A
Unique Variants for Vouves Bottom	GO:0006281	DNA repair	gOeu050617.1	Unkown	Frameshift variant	c.1429 deletion T
Unique Variants for Vouves Bottom	GO:0006281	DNA repair	gOeu051465.1	PIF1 helicase	Frameshift variant	c.56 deletion G
Unique Variants for Vouves Bottom	GO:0006281	DNA repair	gOeu059184.1	Unkown	Stop gained	c.1255_1257 deletion GGG insertion TGA
Unique Variants for Vouves Bottom	GO:0006281	DNA repair	gOeu061606.1	PIF1 helicase	Splice acceptor variant	c.1642-1 SNP G>A
Unique Variants for Vouves Bottom	GO:0006281	DNA repair	gOeu062684.4	BSD domain (BTF2-like) transcription factors	Frameshift variant	c.14 deletion T
Unique Variants for Vouves Bottom	GO:0006281	DNA repair	gOeu063939.2	AAA-type ATPase family protein	Splice donor variant	c.491+1 SNP G>A
Unique Variants for Vouves Bottom	GO:0006281	DNA repair	gOeu064848.1	Unkown	Frameshift variant & Stop lost	c.1930_1931 insertion G
Unique Variants for Vouves Bottom	GO:0005975	Carbohydrate metabolic process	gOeu002721.2	xyloglucan endotransglucosylase/hydrolase 8	Frameshift variant	c.1019_1020 deletion AT
Unique Variants for Vouves Bottom	GO:0005975	Carbohydrate metabolic process	gOeu004214.1	Actin-like ATPase superfamily protein	Frameshift variant	c.3051_3052 deletion AA insertion G
Unique Variants for Vouves Bottom	GO:0005975	Carbohydrate metabolic process	gOeu004758.4	Pyruvate kinase family protein	Splice acceptor variant	c.1386-2 SNP A>G
Unique Variants for Vouves Bottom	GO:0005975	Carbohydrate metabolic process	gOeu005202.1	Phosphofructokinase family protein	Stop gained	c.1112_1114 deletion CGC insertion TGT
Unique Variants for Vouves Bottom	GO:0005975	Carbohydrate metabolic process	gOeu005267.1	Pectin lyase-like superfamily protein	Frameshift variant & Splice acceptor variant	c.163-23_163 deletion GGAATATTTTACTTTTACTCCAGG
Unique Variants for Vouves Bottom	GO:0005975	Carbohydrate metabolic process	gOeu006676.1	Glycosyl hydrolase family 10 protein	Frameshift variant & Stop lost	c.543_*10 deletion ATTTTTTTCTCinsATTTTTTTTCTT
Unique Variants for Vouves Bottom	GO:0005975	Carbohydrate metabolic process	gOeu007179.1	O-Glycosyl hydrolases family 17 protein	Frameshift variant	c.93_94 deletion AG
Unique Variants for Vouves Bottom	GO:0005975	Carbohydrate metabolic process	gOeu008141.1	Pectin lyase-like superfamily protein	Stop lost	c.2863 SNP T>C
Unique Variants for Vouves Bottom	GO:0005975	Carbohydrate metabolic process	gOeu009281.1	plastidic pyruvate kinase beta subunit 1	Stop gained	c.934 SNP G>T
Unique Variants for Vouves Bottom	GO:0005975	Carbohydrate metabolic process	gOeu010473.1	Pectin lyase-like superfamily protein	Splice acceptor variant	c.405-1 SNP G>T
Unique Variants for Vouves Bottom	GO:0005975	Carbohydrate metabolic process	gOeu011472.1	Pectin lyase-like superfamily protein	Stop gained	c.1501 SNP C>T
Unique Variants for Vouves Bottom	GO:0005975	Carbohydrate metabolic process	gOeu011705.1	catalytics	Frameshift variant	c.625 deletion C
Unique Variants for Vouves Bottom	GO:0005975	Carbohydrate metabolic process	gOeu011838.1	beta glucosidase 15	Stop gained	c.1117 SNP A>T
Unique Variants for Vouves Bottom	GO:0005975	Carbohydrate metabolic process	gOeu012845.1	Glycosyl hydrolase family 38 protein	Stop lost	c.191SNP A>T
Unique Variants for Vouves Bottom	GO:0005975	Carbohydrate metabolic process	gOeu013120.1	O-Glycosyl hydrolases family 17 protein	Splice acceptor variant	c.3889-2 SNP A>T
Unique Variants for Vouves Bottom	GO:0005975	Carbohydrate metabolic process	gOeu014947.1	beta-xylosidase 2	Stop gained	c.439 SNP C>T
Unique Variants for Vouves Bottom	GO:0005975	Carbohydrate metabolic process	gOeu014950.1	Glycosyl hydrolase superfamily protein	Frameshift variant & Splice acceptor variant	c.163-23_163 deletion GGAATATTTTACTTTTACTCCAGG
Unique Variants for Vouves Bottom	GO:0005975	Carbohydrate metabolic process	gOeu015772.1	hexokinase 2	Frameshift variant & Stop lost	c.543_*10 deletion ATTTTTTTCTC insertion ATTTTTTTTCTT
Unique Variants for Vouves Bottom	GO:0005975	Carbohydrate metabolic process	gOeu016195.1	Dihydroxyacetone kinase	Frameshift variant	c.93_94 deletion AG
Unique Variants for Vouves Bottom	GO:0005975	Carbohydrate metabolic process	gOeu016301.1	limit dextrinase	Stop lost	c.2863 SNP T>C
Unique Variants for Vouves Bottom	GO:0005975	Carbohydrate metabolic process	gOeu017513.1	UDP-Glycosyltransferase superfamily protein	Stop gained	c.934 SNP G>T
Unique Variants for Vouves Bottom	GO:0005975	Carbohydrate metabolic process	gOeu018128.1	O-Glycosyl hydrolases family 17 protein	Splice acceptor variant	c.405-1 SNP G>T
Unique Variants for Vouves Bottom	GO:0005975	Carbohydrate metabolic process	gOeu018576.1	hexokinase 2	Stop gained	c.1501 SNP C>T
Unique Variants for Vouves Bottom	GO:0005975	Carbohydrate metabolic process	gOeu019265.1	cellulose synthase like G2	Frameshift variant	c.625 deletion C
Unique Variants for Vouves Bottom	GO:0005975	Carbohydrate metabolic process	gOeu019819.1	Cellulase (glycosyl hydrolase family 5) protein	Stop gained	c.1117 SNP A>T
Unique Variants for Vouves Bottom	GO:0005975	Carbohydrate metabolic process	gOeu019951.1	isoamylase 3	Stop lost	c.191 SNP A>T
Unique Variants for Vouves Bottom	GO:0005975	Carbohydrate metabolic process	gOeu020052.1	glucan synthase-like 11	Splice acceptor variant	c.3889-2 SNP A>T
Unique Variants for Vouves Bottom	GO:0005975	Carbohydrate metabolic process	gOeu020205.1	Glycosyl hydrolase family protein	Stop gained	c.439 SNP C>T
Unique Variants for Vouves Bottom	GO:0005975	Carbohydrate metabolic process	gOeu020364.3	6-phosphogluconolactonase 1	Frameshift variant	c.351 deletion C
Unique Variants for Vouves Bottom	GO:0005975	Carbohydrate metabolic process	gOeu020705.1	fructose-bisphosphate aldolase 1	Splice acceptor variant	c.1070-1 SNP G>T
Unique Variants for Vouves Bottom	GO:0005975	Carbohydrate metabolic process	gOeu020999.1	Glycosyl hydrolase superfamily protein	Frameshift variant	c.96_103 deletion ATTTGTTA insertion GTTG
Unique Variants for Vouves Bottom	GO:0005975	Carbohydrate metabolic process	gOeu021206.1	reversibly glycosylated polypeptide 1	Frameshift variant	c.131_132 insertion T
Unique Variants for Vouves Bottom	GO:0005975	Carbohydrate metabolic process	gOeu021463.1	myo-inositol oxygenase 5	Stop gained	c.4 SNP C>T
Unique Variants for Vouves Bottom	GO:0005975	Carbohydrate metabolic process	gOeu022176.1	glycosyl hydrolase 9C1	Start lost	c.1 SNP A>G
Unique Variants for Vouves Bottom	GO:0005975	Carbohydrate metabolic process	gOeu022430.1	Glycosyl hydrolase superfamily protein	Stop gained	c.612 SNP T>G
Unique Variants for Vouves Bottom	GO:0005975	Carbohydrate metabolic process	gOeu022726.1	Glycosyl hydrolase superfamily protein	Frameshift variant	c.73_74 duplication TT
Unique Variants for Vouves Bottom	GO:0005975	Carbohydrate metabolic process	gOeu024665.1	glycosyl hydrolase 9C1	Splice acceptor variant	c.1962-1 deletion G
Unique Variants for Vouves Bottom	GO:0005975	Carbohydrate metabolic process	gOeu024998.1	phosphoenolpyruvate carboxykinase 1	Stop gained	c.499_502 deletion AACC insertion CACT
Unique Variants for Vouves Bottom	GO:0005975	Carbohydrate metabolic process	gOeu027024.1	Phosphoglucomutase/phosphomannomutase family protein	Splice donor variant	c.188+1 SNP G>A
Unique Variants for Vouves Bottom	GO:0005975	Carbohydrate metabolic process	gOeu027560.1	reversibly glycosylated polypeptide 2	Stop lost	c.466 SNP T>A
Unique Variants for Vouves Bottom	GO:0005975	Carbohydrate metabolic process	gOeu027808.1	Glycosyl hydrolase superfamily protein	Splice acceptor variant	c.1184-2 SNP A>C
Unique Variants for Vouves Bottom	GO:0005975	Carbohydrate metabolic process	gOeu029898.1	Pectin lyase-like superfamily protein	Splice acceptor variant	c.637-1 SNP T>G
Unique Variants for Vouves Bottom	GO:0005975	Carbohydrate metabolic process	gOeu030710.1	Glycosyl hydrolase superfamily protein	Stop gained	c.841 SNP A>T
Unique Variants for Vouves Bottom	GO:0005975	Carbohydrate metabolic process	gOeu030789.1	Mannose-6-phosphate isomerase, type I	Splice donor variant	c.516+1_516+5 deletion GTACT
Unique Variants for Vouves Bottom	GO:0005975	Carbohydrate metabolic process	gOeu031005.1	Glycosyl hydrolase superfamily protein	Stop gained	c.972 SNP T>A
Unique Variants for Vouves Bottom	GO:0005975	Carbohydrate metabolic process	gOeu031346.1	phosphoglucosamine mutase family protein	Frameshift variant	c.1933_1939 deletion CTAGACA insertion TTTGGACC
Unique Variants for Vouves Bottom	GO:0005975	Carbohydrate metabolic process	gOeu031794.1	B-S glucosidase 44	Start lost	c.1 SNP A>G
Unique Variants for Vouves Bottom	GO:0005975	Carbohydrate metabolic process	gOeu033549.1	Phosphoglycerate mutase, 2,3-bisphosphoglycerate-independent	Frameshift variant	c.443_444 deletion TA
Unique Variants for Vouves Bottom	GO:0005975	Carbohydrate metabolic process	gOeu034144.1	Glycosyl hydrolase superfamily protein	Frameshift variant	c.779 deletion G
Unique Variants for Vouves Bottom	GO:0005975	Carbohydrate metabolic process	gOeu034978.2	phosphoglycerate kinase	Frameshift variant	c.196 duplication G
Unique Variants for Vouves Bottom	GO:0005975	Carbohydrate metabolic process	gOeu034980.1	Phosphoglycerate kinase family protein	Stop gained	c.73 SNP C>T
Unique Variants for Vouves Bottom	GO:0005975	Carbohydrate metabolic process	gOeu035102.2	beta-amylase 2	Frameshift variant	c.845 deletion T
Unique Variants for Vouves Bottom	GO:0005975	Carbohydrate metabolic process	gOeu036103.2	trehalose-6-phosphate phosphatase	Start lost	c.3 SNP G>T
Unique Variants for Vouves Bottom	GO:0005975	Carbohydrate metabolic process	gOeu037352.1	xyloglucan endotransglucosylase/hydrolase 8	Frameshift variant	c.96 duplication T
Unique Variants for Vouves Bottom	GO:0005975	Carbohydrate metabolic process	gOeu038323.1	glycosyl hydrolase 9B1	Splice acceptor variant	c.104-2 deletion A
Unique Variants for Vouves Bottom	GO:0005975	Carbohydrate metabolic process	gOeu038416.1	Phosphoglycerate mutase family protein	Stop gained	c.556 SNP C>T
Unique Variants for Vouves Bottom	GO:0005975	Carbohydrate metabolic process	gOeu038820.2	phosphofructokinase 3	Frameshift variant	c.214_215 insertion A
Unique Variants for Vouves Bottom	GO:0005975	Carbohydrate metabolic process	gOeu040032.1	xyloglucan endotransglucosylase/hydrolase 15	Frameshift variant	c.49 deletion G
Unique Variants for Vouves Bottom	GO:0005975	Carbohydrate metabolic process	gOeu040043.1	glycoside hydrolase family 28 protein	Frameshift variant	c.582_583 deletion CG insertion A
Unique Variants for Vouves Bottom	GO:0005975	Carbohydrate metabolic process	gOeu040332.1	O-Glycosyl hydrolases family 17 protein	Start lost	c.1 SNP A>G
Unique Variants for Vouves Bottom	GO:0005975	Carbohydrate metabolic process	gOeu040533.2	Aldolase superfamily protein	Stop lost	c.795 SNP A>T
Unique Variants for Vouves Bottom	GO:0005975	Carbohydrate metabolic process	gOeu040652.1	xyloglucan endotransglucosylase/hydrolase 9	Splice donor variant	c.153+2_153+7 deletion AAATTT insertion GATTTA
Unique Variants for Vouves Bottom	GO:0005975	Carbohydrate metabolic process	gOeu041612.3	beta-galactosidase 5	Frameshift variant	c.873_874 deletion AA
Unique Variants for Vouves Bottom	GO:0005975	Carbohydrate metabolic process	gOeu041744.1	cellulose synthase 1	Frameshift variant & Stop lost	c.281_*2 deletion TATAGAG insertion CATG
Unique Variants for Vouves Bottom	GO:0005975	Carbohydrate metabolic process	gOeu042195.1	heteroglycan glucosidase 1	Stop gained	c.1972 SNP A>T
Unique Variants for Vouves Bottom	GO:0005975	Carbohydrate metabolic process	gOeu042200.2	heteroglycan glucosidase 1	Frameshift variant	c.2030 deletion C
Unique Variants for Vouves Bottom	GO:0005975	Carbohydrate metabolic process	gOeu042203.1	heteroglycan glucosidase 1	Stop gained	c.598 SNP C>T
Unique Variants for Vouves Bottom	GO:0005975	Carbohydrate metabolic process	gOeu042652.1	beta-galactosidase 12	Frameshift variant	c.1413_1417 deletion CACTG insertion AAAATTA
Unique Variants for Vouves Bottom	GO:0005975	Carbohydrate metabolic process	gOeu043489.1	Glycosyl hydrolase family protein with chitinase insertion domain	Frameshift variant	c.529_538 deletion GGAGCTATGG
Unique Variants for Vouves Bottom	GO:0005975	Carbohydrate metabolic process	gOeu043811.1	glucose-6-phosphate dehydrogenase 6	Frameshift variant & Start lost	c.3_6 deletion GAAT
Unique Variants for Vouves Bottom	GO:0005975	Carbohydrate metabolic process	gOeu043900.1	beta glucosidase 17	Frameshift variant	c.1637_1638 insertion A
Unique Variants for Vouves Bottom	GO:0005975	Carbohydrate metabolic process	gOeu046513.3	glucan synthase-like 12	Stop gained	c.3105_3109 deletion GGATC insertion AGATT
Unique Variants for Vouves Bottom	GO:0005975	Carbohydrate metabolic process	gOeu049410.1	cellulose synthase like E1	Stop gained	c.112 SNP A>T
Unique Variants for Vouves Bottom	GO:0005975	Carbohydrate metabolic process	gOeu050470.1	Glycosyl hydrolase family protein with chitinase insertion domain	Frameshift variant	c.1234 duplication A
Unique Variants for Vouves Bottom	GO:0005975	Carbohydrate metabolic process	gOeu051377.1	Phosphofructokinase family protein	Stop gained	c.807 SNP C>G
Unique Variants for Vouves Bottom	GO:0005975	Carbohydrate metabolic process	gOeu051423.1	beta-1,3-glucanase 3	Stop gained	c.102 SNP T>G
Unique Variants for Vouves Bottom	GO:0005975	Carbohydrate metabolic process	gOeu052608.1	beta glucosidase 17	Frameshift variant	c.267_268 insertion TT
Unique Variants for Vouves Bottom	GO:0005975	Carbohydrate metabolic process	gOeu057284.1	plant glycogenin-like starch initiation protein 3	Frameshift variant	c.1173_1174 insertion T
Unique Variants for Vouves Bottom	GO:0005975	Carbohydrate metabolic process	gOeu057381.1	Glycosyl hydrolase family protein	Frameshift variant	c.1863_1872 deletion AGTGTTCGAG
Unique Variants for Vouves Bottom	GO:0005975	Carbohydrate metabolic process	gOeu058840.1	xyloglucan endotransglycosylase 6	Stop gained	c.195 SNP T>G
Unique Variants for Vouves Bottom	GO:0005975	Carbohydrate metabolic process	gOeu059778.2	Cellulase (glycosyl hydrolase family 5) protein	Stop lost	c.1427 SNP A>G
Unique Variants for Vouves Bottom	GO:0005975	Carbohydrate metabolic process	gOeu059842.2	cellulose synthase 6	Stop gained	c.2963 SNP T>A
Unique Variants for Vouves Bottom	GO:0005975	Carbohydrate metabolic process	gOeu060263.1	Pyruvate kinase family protein	Frameshift variant & Start lost	c.1 deletion A
Unique Variants for Vouves Bottom	GO:0005975	Carbohydrate metabolic process	gOeu060515.4	cellulose synthase 6	Frameshift variant	c.2191_2203 deletion ATCTTCCTTAGTC insertion TT
Unique Variants for Vouves Bottom	GO:0005975	Carbohydrate metabolic process	gOeu061185.2	beta-galactosidase 10	Splice donor variant	c.552+2 SNP T>C
Unique Variants for Vouves Bottom	GO:0005975	Carbohydrate metabolic process	gOeu061482.1	Glycosyl hydrolase family protein	Stop gained	c.275 SNP G>A
Unique Variants for Vouves Bottom	GO:0005975	Carbohydrate metabolic process	gOeu061489.1	Haloacid dehalogenase-like hydrolase (HAD) superfamily protein	Stop gained	c.1141 SNP C>T
Unique Variants for Vouves Bottom	GO:0005975	Carbohydrate metabolic process	gOeu063529.1	glycosyl hydrolase 9C2	Frameshift variant	c.1947_1954 deletion ACAGAGAG
Unique Variants for Vouves Bottom	GO:0005975	Carbohydrate metabolic process	gOeu063846.1	Glycosyl hydrolase superfamily protein	Splice acceptor variant	c.49-3_49-2 insertion T
Unique Variants for Vouves Bottom	GO:0005975	Carbohydrate metabolic process	gOeu064748.1	disproportionating enzyme 2	Stop gained	c.544 SNP C>T
Unique Variants for Vouves Bottom	GO:0005975	Carbohydrate metabolic process	gOeu064865.3	Glycosyl hydrolase superfamily protein	Splice acceptor variant	c.745-2_745-1 insertion A
Unique Variants for Vouves Top	GO:0010155	Regulation of proton transport	gOeu019314.1	proton pump interactor 1	Frameshift variant	c.1233 deletion G
Unique Variants for Vouves Top	GO:0010155	Regulation of proton transport	gOeu037372.1	proton pump interactor 1	Frameshift variant	c.156_163 deletion TGAAAGCA
Unique Variants for Vouves Top	GO:0006122	Mitochondrial electron transport ubiquinol to cytochrome c	gOeu035551.2	ubiquinol-cytochrome C reductase UQCRX/QCR9-like family protein	Splice acceptor variant	c.166-5_168 deletion TGCAGGCG
Unique Variants for Vouves Top	GO:0006122	Mitochondrial electron transport ubiquinol to cytochrome c	gOeu045199.1	Cytochrome bd ubiquinol oxidase, 14kDa subunit	Frameshift variant	c.318_319 duplication AG
Unique Variants for Vouves Top	GO:0016114	Terpenoid biosynthetic process	gOeu003811.1	Deoxyxylulose-5-phosphate synthase	Frameshift variant	c.1222 duplication T
Unique Variants for Vouves Top	GO:0016114	Terpenoid biosynthetic process	gOeu032332.1	Deoxyxylulose-5-phosphate synthase	Frameshift variant	c.113_116 deletion GTAG
Unique Variants for Vouves Top	GO:0016114	Terpenoid biosynthetic process	gOeu063625.1	4-(cytidine 5\'-phospho)-2-C-methyl-D-erithritol kinase	Start lost	c.2 SNP T>A
Unique Variants for Vouves Top	GO:0010038	Response to metal ion	gOeu019873.1	phytochelatin synthase 1 (PCS1)	Stop gained	c.133 SNP A>T
Unique Variants for Vouves Top	GO:0010038	Response to metal ion	gOeu019877.1	phytochelatin synthase 1 (PCS1)	Splice acceptor variant	c.1372-1 SNP G>A
Unique Variants for Vouves Top	GO:0009058	Biosynthetic process	gOeu001567.1	anthranilate synthase alpha subunit 1	Frameshift variant	c.1117 duplication C
Unique Variants for Vouves Top	GO:0009058	Biosynthetic process	gOeu002302.1	AGAMOUS-like 12	Stop gained	c.338_339 deletion TT insertion AA
Unique Variants for Vouves Top	GO:0009058	Biosynthetic process	gOeu002311.1	K-box region and MADS-box transcription factor family protein	Stop lost	c.446 SNP A>T
Unique Variants for Vouves Top	GO:0009058	Biosynthetic process	gOeu002760.2	transcription activators;DNA binding;RNA polymerase II transcription factors;catalytics;transcription initiation factors	Frameshift variant	c.1041_1044 deletion ACGT
Unique Variants for Vouves Top	GO:0009058	Biosynthetic process	gOeu003811.1	Deoxyxylulose-5-phosphate synthase	Frameshift variant	c.1222 duplication T
Unique Variants for Vouves Top	GO:0009058	Biosynthetic process	gOeu007099.1	arogenate dehydrogenase	Splice donor variant	c.158+2 SNP T>A
Unique Variants for Vouves Top	GO:0009058	Biosynthetic process	gOeu007153.1	KNOX/ELK homeobox transcription factor	Splice donor variant	c.558+1 SNP G>C
Unique Variants for Vouves Top	GO:0009058	Biosynthetic process	gOeu007731.1	ribosomal protein L9	Stop gained	c.187 SNP A>T
Unique Variants for Vouves Top	GO:0009058	Biosynthetic process	gOeu007886.1	cofactor of nitrate reductase and xanthine dehydrogenase 3	Stop gained	c.158 SNP G>A
Unique Variants for Vouves Top	GO:0009058	Biosynthetic process	gOeu008169.1	Cyclin-like family protein	Splice acceptor variant	c.640-2 SNP A>T
Unique Variants for Vouves Top	GO:0009058	Biosynthetic process	gOeu008440.1	3-ketoacyl-CoA synthase 11	Stop gained	c.740 SNP C>A
Unique Variants for Vouves Top	GO:0009058	Biosynthetic process	gOeu008658.1	NAC domain containing protein 3	Frameshift variant	c.664_668 deletion TACTT
Unique Variants for Vouves Top	GO:0009058	Biosynthetic process	gOeu008707.1	auxin response factor 11	Stop gained	c.2099 SNP C>A
Unique Variants for Vouves Top	GO:0009058	Biosynthetic process	gOeu009421.1	ethylene response factor 1	Frameshift variant	c.359 deletion C
Unique Variants for Vouves Top	GO:0009058	Biosynthetic process	gOeu009422.1	ethylene response factor 1	Frameshift variant	c.184 deletion C
Unique Variants for Vouves Top	GO:0009058	Biosynthetic process	gOeu011249.1	Nucleoside diphosphate kinase family protein	Frameshift variant	c.128 deletion C
Unique Variants for Vouves Top	GO:0009058	Biosynthetic process	gOeu012410.1	Transketolase family protein	Frameshift variant	c.339 duplication T
Unique Variants for Vouves Top	GO:0009058	Biosynthetic process	gOeu012551.1	RNA polymerase II large subunit	Splice donor variant	c.573+2 SNP A>C
Unique Variants for Vouves Top	GO:0009058	Biosynthetic process	gOeu012824.1	ribosomal protein S7	Splice donor variant	c.99+1_99+2 insertion A
Unique Variants for Vouves Top	GO:0009058	Biosynthetic process	gOeu013348.1	1-amino-cyclopropane-1-carboxylate synthase 8	Stop gained	c.1083 SNP G>A
Unique Variants for Vouves Top	GO:0009058	Biosynthetic process	gOeu013539.1	methionine adenosyltransferase 3	Frameshift variant	c.147_150 deletion CATG insertion AAT
Unique Variants for Vouves Top	GO:0009058	Biosynthetic process	gOeu013953.1	Ribosomal protein L13 family protein	Stop gained	c.181 SNP G>T
Unique Variants for Vouves Top	GO:0009058	Biosynthetic process	gOeu014017.2	Mitochondrial transcription termination factor family protein	Stop gained	c.715 SNP G>T
Unique Variants for Vouves Top	GO:0009058	Biosynthetic process	gOeu014169.1	Transcription elongation factor (TFIIS) family protein	Stop gained	c.610 SNP A>T
Unique Variants for Vouves Top	GO:0009058	Biosynthetic process	gOeu014260.1	K-box region and MADS-box transcription factor family protein	Frameshift variant	c.529 deletion T
Unique Variants for Vouves Top	GO:0009058	Biosynthetic process	gOeu014544.1	reversibly glycosylated polypeptide 2	Stop lost	c.1041_1045 deletion CACCT insertion TACCG
Unique Variants for Vouves Top	GO:0009058	Biosynthetic process	gOeu015010.1	plastid transcriptionally active 13	Stop lost	c.963_968 deletion GAGTTG
Unique Variants for Vouves Top	GO:0009058	Biosynthetic process	gOeu015066.2	NAC domain containing protein 2	Splice donor variant	c.1594+1 SNP G>A
Unique Variants for Vouves Top	GO:0009058	Biosynthetic process	gOeu015841.1	Integrase-type DNA-binding superfamily protein	Frameshift variant	c.898 duplication C
Unique Variants for Vouves Top	GO:0009058	Biosynthetic process	gOeu015961.1	Phenazine biosynthesis PhzC/PhzF protein	Stop gained	c.479 SNP T>A
Unique Variants for Vouves Top	GO:0009058	Biosynthetic process	gOeu016536.1	actin-related protein 5	Stop gained	c.2263_2266 deletion CAGT insertion TAGC
Unique Variants for Vouves Top	GO:0009058	Biosynthetic process	gOeu016644.1	methionine S-methyltransferase	Splice acceptor variant	c.1330-1 SNP G>A
Unique Variants for Vouves Top	GO:0009058	Biosynthetic process	gOeu018084.1	KNOTTED-like from Arabidopsis thaliana	Frameshift variant	c.14_15 deletion AG
Unique Variants for Vouves Top	GO:0009058	Biosynthetic process	gOeu018167.1	eukaryotic translation initiation factor 2 beta subunit	Splice acceptor variant	c.229-2 SNP A>G
Unique Variants for Vouves Top	GO:0009058	Biosynthetic process	gOeu018720.1	Aldolase superfamily protein	Frameshift variant	c.56_57 deletion TT insertion C
Unique Variants for Vouves Top	GO:0009058	Biosynthetic process	gOeu019507.1	alanine aminotransferase 2	Splice acceptor variant	c.751-4_751 deletion GCAGG insertion ATAGA
Unique Variants for Vouves Top	GO:0009058	Biosynthetic process	gOeu019873.1	phytochelatin synthase 1 (PCS1)	Stop gained	c.133 SNP A>T
Unique Variants for Vouves Top	GO:0009058	Biosynthetic process	gOeu019877.1	phytochelatin synthase 1 (PCS1)	Splice acceptor variant	c.1372-1 SNP G>A
Unique Variants for Vouves Top	GO:0009058	Biosynthetic process	gOeu020212.1	Cobalamin-independent synthase family protein	Splice donor variant	c.1122+2_1122+3 insertion AT
Unique Variants for Vouves Top	GO:0009058	Biosynthetic process	gOeu021286.1	WRKY DNA-binding protein 32	Frameshift variant	c.432_447 deletion TAACACAACTGGTGTA insertion TCAAGGGCTGTG
Unique Variants for Vouves Top	GO:0009058	Biosynthetic process	gOeu022028.1	NAC (No Apical Meristem) domain transcriptional regulator superfamily protein	Frameshift variant	c.1019_1020 deletion CT
Unique Variants for Vouves Top	GO:0009058	Biosynthetic process	gOeu023750.1	WRKY DNA-binding protein 33	Frameshift variant	c.33_35 deletion GAA insertion TGAT
Unique Variants for Vouves Top	GO:0009058	Biosynthetic process	gOeu023826.3	Ribosomal protein L4/L1 family	Start lost & Splice donor variant	c.2_4+1 deletion TGAG insertion ATAT
Unique Variants for Vouves Top	GO:0009058	Biosynthetic process	gOeu024185.1	homeobox-leucine zipper protein 3	Frameshift variant	c.614_615 deletion TG
Unique Variants for Vouves Top	GO:0009058	Biosynthetic process	gOeu024347.1	DIE2/ALG10 family	Splice acceptor variant	c.788-3_789 deletion CAGGT insertion TAGGG
Unique Variants for Vouves Top	GO:0009058	Biosynthetic process	gOeu024382.1	Fatty acid hydroxylase superfamily	Stop gained	c.1225 SNP A>T
Unique Variants for Vouves Top	GO:0009058	Biosynthetic process	gOeu024520.1	Auxin-responsive factor AUX/IAA-related	Stop gained	c.176_181 deletion AAATGC insertion GCACGT
Unique Variants for Vouves Top	GO:0009058	Biosynthetic process	gOeu024789.3	TGACG motif-binding factor 4	Splice donor variant	c.258+2_258+11 deletion TATGAAAAGG
Unique Variants for Vouves Top	GO:0009058	Biosynthetic process	gOeu025242.1	Alanyl-tRNA synthetase	Stop gained	c.529 SNP G>T
Unique Variants for Vouves Top	GO:0009058	Biosynthetic process	gOeu025468.1	VIRE2-interacting protein 1	Frameshift variant	c.515_523 deletion CAAAAAGAA insertion CAAAAAAGAG
Unique Variants for Vouves Top	GO:0009058	Biosynthetic process	gOeu025650.1	anthranilate synthase alpha subunit 1	Frameshift variant	c.540_541 insertion TGGGT
Unique Variants for Vouves Top	GO:0009058	Biosynthetic process	gOeu025995.1	RING/FYVE/PHD zinc finger superfamily protein	Frameshift variant	c.389_390 insertion C
Unique Variants for Vouves Top	GO:0009058	Biosynthetic process	gOeu026628.1	Aldolase superfamily protein	Frameshift variant	c.924_925 insertion GG
Unique Variants for Vouves Top	GO:0009058	Biosynthetic process	gOeu027738.1	mevalonate kinase	Frameshift variant	c.748_749 deletion GT
Unique Variants for Vouves Top	GO:0009058	Biosynthetic process	gOeu027845.1	L-Aspartase-like family protein	Splice acceptor variant	c.1087-2 SNP A>C
Unique Variants for Vouves Top	GO:0009058	Biosynthetic process	gOeu027960.3	phosphorylethanolamine cytidylyltransferase 1	Splice acceptor variant	c.712-1_712 deletion GG insertion TA
Unique Variants for Vouves Top	GO:0009058	Biosynthetic process	gOeu028236.1	Unknown	Stop gained	c.58 SNP G>T
Unique Variants for Vouves Top	GO:0009058	Biosynthetic process	gOeu028770.1	ribosomal protein S11	Frameshift variant	c.77_85 deletion TAAAGGGGG insertion CA
Unique Variants for Vouves Top	GO:0009058	Biosynthetic process	gOeu028828.1	Auxin-responsive factor AUX/IAA-related	Frameshift variant & Stop lost	c.3279_*2 deletion ATC insertion TGTA
Unique Variants for Vouves Top	GO:0009058	Biosynthetic process	gOeu028831.1	Unknown	Start lost	c.2_8 deletion TGCTGTG insertion CGCTCTT
Unique Variants for Vouves Top	GO:0009058	Biosynthetic process	gOeu029550.1	hydroxyproline-rich glycoprotein family protein	Stop gained	c.659 SNP T>G
Unique Variants for Vouves Top	GO:0009058	Biosynthetic process	gOeu030216.3	chorismate mutase 3	Frameshift variant & Splice donor variant	c.339_358+6 deletion TGGTAATGACAGAAGTAAAGGTTTGG
Unique Variants for Vouves Top	GO:0009058	Biosynthetic process	gOeu030751.1	geranylgeranyl pyrophosphate synthase 1	Frameshift variant	c.102_106 deletion TGTTG insertion GGTTCAT
Unique Variants for Vouves Top	GO:0009058	Biosynthetic process	gOeu030764.1	3-ketoacyl-CoA synthase 5	Stop gained	c.115 SNP A>T
Unique Variants for Vouves Top	GO:0009058	Biosynthetic process	gOeu031135.1	TARGET OF MONOPTEROS 6	Frameshift variant	c.327_328 insertion T
Unique Variants for Vouves Top	GO:0009058	Biosynthetic process	gOeu031488.2	DNA polymerase epsilon catalytic subunit	Splice acceptor variant	c.4723-2 SNP T>C
Unique Variants for Vouves Top	GO:0009058	Biosynthetic process	gOeu032332.1	Deoxyxylulose-5-phosphate synthase	Frameshift variant	c.113_116 deletion GTAG
Unique Variants for Vouves Top	GO:0009058	Biosynthetic process	gOeu032649.1	abscisic acid responsive element-binding factor 1	Frameshift variant	c.426_427 deletion TG insertion A
Unique Variants for Vouves Top	GO:0009058	Biosynthetic process	gOeu032680.1	RING/FYVE/PHD zinc finger superfamily protein	Splice acceptor variant	c.384-1 SNP G>C
Unique Variants for Vouves Top	GO:0009058	Biosynthetic process	gOeu034794.1	NAC (No Apical Meristem) domain transcriptional regulator superfamily protein	Stop gained	c.209 SNP G>A
Unique Variants for Vouves Top	GO:0009058	Biosynthetic process	gOeu034812.2	Mitochondrial transcription termination factor family protein	Stop gained	c.152 SNP C>G
Unique Variants for Vouves Top	GO:0009058	Biosynthetic process	gOeu034905.1	ABA-responsive element binding protein 3	Splice donor variant	c.235+1 SNP G>C
Unique Variants for Vouves Top	GO:0009058	Biosynthetic process	gOeu035191.1	Galactosyltransferase family protein	Start lost	c.1_2 deletion AT insertion CC
Unique Variants for Vouves Top	GO:0009058	Biosynthetic process	gOeu037490.1	Ribosomal protein L6 family protein	Frameshift variant	c.251_252 insertion T
Unique Variants for Vouves Top	GO:0009058	Biosynthetic process	gOeu038108.1	Cyclin-like family protein	Stop gained	c.867 SNP T>G
Unique Variants for Vouves Top	GO:0009058	Biosynthetic process	gOeu038624.2	alanine-2-oxoglutarate aminotransferase 2	Frameshift variant	c.1455_*1 insertion T
Unique Variants for Vouves Top	GO:0009058	Biosynthetic process	gOeu039385.1	transcript elongation factor IIS	Stop gained	c.955 SNP G>T
Unique Variants for Vouves Top	GO:0009058	Biosynthetic process	gOeu039594.1	DNA binding;DNA-directed RNA polymerases	Stop gained	c.421 SNP C>T
Unique Variants for Vouves Top	GO:0009058	Biosynthetic process	gOeu039621.1	Mitochondrial transcription termination factor family protein	Frameshift variant	c.193_194 insertion A
Unique Variants for Vouves Top	GO:0009058	Biosynthetic process	gOeu040426.1	Integrase-type DNA-binding superfamily protein	Stop gained	c.7 SNP A>T
Unique Variants for Vouves Top	GO:0009058	Biosynthetic process	gOeu040806.1	growth-regulating factor 4	Start lost	c.2 SNP T>C
Unique Variants for Vouves Top	GO:0009058	Biosynthetic process	gOeu040833.2	pantothenate kinase 2	Stop gained	c.2907_2908 deletion GC insertion AT
Unique Variants for Vouves Top	GO:0009058	Biosynthetic process	gOeu041103.1	Ribosomal protein L20	Frameshift variant & Splice acceptor variant	c.187-3_197 deletion CAGGTGAACTATGG
Unique Variants for Vouves Top	GO:0009058	Biosynthetic process	gOeu041131.1	FAR1-related sequence 5	Stop gained	c.277_280 deletion CAAG insertion TAGT
Unique Variants for Vouves Top	GO:0009058	Biosynthetic process	gOeu042840.1	growth-regulating factor 2	Frameshift variant	c.182 duplication G
Unique Variants for Vouves Top	GO:0009058	Biosynthetic process	gOeu042860.1	Galactosyltransferase family protein	Stop gained	c.144 SNP C>G
Unique Variants for Vouves Top	GO:0009058	Biosynthetic process	gOeu043598.1	methionine S-methyltransferase	Splice acceptor variant	c.1441-4_1443 deletion AAAGACT insertion GAGGACA
Unique Variants for Vouves Top	GO:0009058	Biosynthetic process	gOeu043722.1	phosphoglycerate kinase	Splice acceptor variant	c.148-6_151 deletion TTTCAGGAAC insertion GTTTAGGGAA
Unique Variants for Vouves Top	GO:0009058	Biosynthetic process	gOeu043947.4	para-aminobenzoate (PABA) synthase family protein	Frameshift variant	c.983_984 duplication TT
Unique Variants for Vouves Top	GO:0009058	Biosynthetic process	gOeu045628.1	Adenosylmethionine decarboxylase family protein	Frameshift variant	c.269 duplication A
Unique Variants for Vouves Top	GO:0009058	Biosynthetic process	gOeu045671.1	ethylene responsive element binding factor 1	Start lost	c.1 SNP A>G
Unique Variants for Vouves Top	GO:0009058	Biosynthetic process	gOeu045674.1	ethylene responsive element binding factor 2	Stop gained	c.224 SNP C>A
Unique Variants for Vouves Top	GO:0009058	Biosynthetic process	gOeu045766.1	Ribosomal protein L7Ae/L30e/S12e/Gadd45 family protein	Start lost	c.3 SNP G>A
Unique Variants for Vouves Top	GO:0009058	Biosynthetic process	gOeu046057.1	Integrase-type DNA-binding superfamily protein	Stop gained	c.9 SNP T>G
Unique Variants for Vouves Top	GO:0009058	Biosynthetic process	gOeu046251.1	Basic-leucine zipper (bZIP) transcription factor family protein	Stop gained	c.161 SNP T>G
Unique Variants for Vouves Top	GO:0009058	Biosynthetic process	gOeu046384.1	Ribosomal protein L7Ae/L30e/S12e/Gadd45 family protein	Frameshift variant	c.414_415 deletion TT
Unique Variants for Vouves Top	GO:0009058	Biosynthetic process	gOeu046865.1	WRKY DNA-binding protein 28	Stop gained	c.627 SNP T>A
Unique Variants for Vouves Top	GO:0009058	Biosynthetic process	gOeu046941.1	RNA polymerase I subunit 43	Splice acceptor variant	c.1365-2 SNP A>T
Unique Variants for Vouves Top	GO:0009058	Biosynthetic process	gOeu047569.1	Ribosomal L18p/L5e family protein	Frameshift variant	c.142 deletion A
Unique Variants for Vouves Top	GO:0009058	Biosynthetic process	gOeu047615.1	AGAMOUS-like 15	Frameshift variant & Start lost	c.1 deletion A
Unique Variants for Vouves Top	GO:0009058	Biosynthetic process	gOeu047887.1	Mitochondrial transcription termination factor family protein	Frameshift variant & Stop gained	c.309_313 deletion TTTAC insertion GTAATATAT
Unique Variants for Vouves Top	GO:0009058	Biosynthetic process	gOeu048005.1	basic leucine zipper 9	Frameshift variant	c.43_48 deletion CCTTCG insertion CCCTTCA
Unique Variants for Vouves Top	GO:0009058	Biosynthetic process	gOeu048244.1	PSF2	Stop gained	c.104 SNP T>A
Unique Variants for Vouves Top	GO:0009058	Biosynthetic process	gOeu048315.1	cellulose-synthase like D2	Frameshift variant	c.1368 deletion A
Unique Variants for Vouves Top	GO:0009058	Biosynthetic process	gOeu048542.1	monogalactosyl diacylglycerol synthase 1	Frameshift variant	c.243_251 deletion TCACTGTGA insertion CCAGTGT
Unique Variants for Vouves Top	GO:0009058	Biosynthetic process	gOeu049019.1	auxin response factor 9	Splice donor variant	c.1880+1 SNP G>A
Unique Variants for Vouves Top	GO:0009058	Biosynthetic process	gOeu049252.1	myb-like HTH transcriptional regulator family protein	Frameshift variant	c.593_594 insertion G
Unique Variants for Vouves Top	GO:0009058	Biosynthetic process	gOeu049350.2	serine acetyltransferase 2;1	Stop gained	c.65 SNP T>A
Unique Variants for Vouves Top	GO:0009058	Biosynthetic process	gOeu050371.1	3-ketoacyl-CoA synthase 6	Stop gained	c.361 SNP G>T
Unique Variants for Vouves Top	GO:0009058	Biosynthetic process	gOeu050467.2	origin recognition complex protein 5	Frameshift variant	c.611 deletion A
Unique Variants for Vouves Top	GO:0009058	Biosynthetic process	gOeu050709.1	Ribosomal protein S4 (RPS4A) family protein	Frameshift variant	c.276_286 deletion TCTCCATTCCG
Unique Variants for Vouves Top	GO:0009058	Biosynthetic process	gOeu051884.1	KNOX/ELK homeobox transcription factor	Splice donor variant	c.1251_1254+1 deletion TTCGG insertion CTCAT
Unique Variants for Vouves Top	GO:0009058	Biosynthetic process	gOeu053005.1	SIN-like family protein	Splice acceptor variant	c.796-2 SNP A>T
Unique Variants for Vouves Top	GO:0009058	Biosynthetic process	gOeu053135.2	ferrochelatase 2	Frameshift variant	c.611 deletion C
Unique Variants for Vouves Top	GO:0009058	Biosynthetic process	gOeu054111.1	Ribosomal protein L19e family protein	Splice acceptor variant	c.618-1 SNP G>T
Unique Variants for Vouves Top	GO:0009058	Biosynthetic process	gOeu054837.1	Ribosomal L18p/L5e family protein	Frameshift variant	c.232_233 duplication GA
Unique Variants for Vouves Top	GO:0009058	Biosynthetic process	gOeu055094.1	NAC (No Apical Meristem) domain transcriptional regulator superfamily protein	Stop gained	c.73 SNP C>T
Unique Variants for Vouves Top	GO:0009058	Biosynthetic process	gOeu055111.1	Ribosomal L18p/L5e family protein	Splice acceptor variant	c.346-2_346-1 insertion TCTTA
Unique Variants for Vouves Top	GO:0009058	Biosynthetic process	gOeu055414.1	Ribosomal protein L6 family	Stop gained	c.188_192 deletion GGTTT insertion AGTTC
Unique Variants for Vouves Top	GO:0009058	Biosynthetic process	gOeu055634.1	fructose-bisphosphate aldolase 2	Frameshift variant	c.969_974 deletion ACCCAA insertion T
Unique Variants for Vouves Top	GO:0009058	Biosynthetic process	gOeu055943.1	prephenate dehydrogenase family protein	Frameshift variant	c.1063_1073 deletion GAAAGTCCGAG
Unique Variants for Vouves Top	GO:0009058	Biosynthetic process	gOeu056574.1	ribosomal protein L15	Frameshift variant	c.251 deletion C insertion GGGGTCAGAAATCCAGGTCGGGACCT
Unique Variants for Vouves Top	GO:0009058	Biosynthetic process	gOeu056686.1	DNA polymerase alpha 2	Frameshift variant	c.17_23 deletion CCAGCAC
Unique Variants for Vouves Top	GO:0009058	Biosynthetic process	gOeu056762.1	ethylene response factor 1	Stop gained	c.50 SNP T>A
Unique Variants for Vouves Top	GO:0009058	Biosynthetic process	gOeu056822.1	AGAMOUS-like 20	Frameshift variant	c.238_248 deletion AAATATTTTGA
Unique Variants for Vouves Top	GO:0009058	Biosynthetic process	gOeu058361.1	ribosomal protein S11	Stop gained	c.247 SNP C>T
Unique Variants for Vouves Top	GO:0009058	Biosynthetic process	gOeu058406.1	WRKY DNA-binding protein 38	Stop lost	c.819 SNP G>C
Unique Variants for Vouves Top	GO:0009058	Biosynthetic process	gOeu058543.1	glucan synthase-like 8	Frameshift variant & Stop gained	c.4721_4748 deletion CGGATAATACTGCCTTAAGTGCAGCCTT insertion TAGATCCTG
Unique Variants for Vouves Top	GO:0009058	Biosynthetic process	gOeu059208.1	Calcium-dependent lipid-binding (CaLB domain) family protein	Frameshift variant	c.548 deletion T
Unique Variants for Vouves Top	GO:0009058	Biosynthetic process	gOeu059702.2	3-ketoacyl-CoA synthase 19	Frameshift variant	c.274_275 deletion TT
Unique Variants for Vouves Top	GO:0009058	Biosynthetic process	gOeu060699.1	callose synthase 1	Stop gained	c.1390 SNP C>T
Unique Variants for Vouves Top	GO:0009058	Biosynthetic process	gOeu060962.1	Integrase-type DNA-binding superfamily protein	Frameshift variant	c.219_220 deletion TT
Unique Variants for Vouves Top	GO:0009058	Biosynthetic process	gOeu061163.1	gamma subunit of Mt ATP synthase	Start lost	c.-2_1 deletion GAA insertion CAG
Unique Variants for Vouves Top	GO:0009058	Biosynthetic process	gOeu061804.1	NAC domain containing protein 1	Stop gained	c.936 SNP C>A
Unique Variants for Vouves Top	GO:0009058	Biosynthetic process	gOeu062844.1	chloroplast ribosomal protein S14	Stop lost	c.303 SNP A>T
Unique Variants for Vouves Top	GO:0009058	Biosynthetic process	gOeu062870.1	ribosomal protein L2	Frameshift variant	c.326_327 insertion A
Unique Variants for Vouves Top	GO:0009058	Biosynthetic process	gOeu063625.1	4-(cytidine 5\'-phospho)-2-C-methyl-D-erithritol kinase	Start lost	c.2 SNP T>A
Unique Variants for Vouves Top	GO:0009058	Biosynthetic process	gOeu064220.1	3-ketoacyl-CoA synthase 2	Frameshift variant	c.68_69 deletion TT
Unique Variants for Vouves Top	GO:0009058	Biosynthetic process	gOeu064280.1	phosphoglycerate kinase	Frameshift variant	c.145_146 deletion CA
Unique Variants for Vouves Top	GO:0006559	L-phenylalanine catabolic process	gOeu061327.1	homogentisate 1,2-dioxygenase	Stop gained	c.515 SNP G>A
Unique Variants for Vouves Top	GO:0006559	L-phenylalanine catabolic process	gOeu061328.1	homogentisate 1,2-dioxygenase	Stop lost	c.1504 SNP T>G
Unique Variants for Vouves Top	GO:0006570	tyrosine metabolic process	gOeu007099.1	arogenate dehydrogenase	Splice donor variant	c.158+2 SNP T>A
Unique Variants for Vouves Top	GO:0006570	tyrosine metabolic process	gOeu055943.1	prephenate dehydrogenase family protein	Frameshift variant	c.1063_1073 deletion GAAAGTCCGAG
Unique Variants for Vouves Top	GO:0006570	tyrosine metabolic process	gOeu061327.1	homogentisate 1,2-dioxygenase	Stop gained	c.515 SNP G>A
Unique Variants for Vouves Top	GO:0006570	tyrosine metabolic process	gOeu061328.1	homogentisate 1,2-dioxygenase	Stop lost	c.1504 SNP T>G
Unique Variants for Vouves Top	GO:0006571	tyrosine biosynthetic process	gOeu007099.1	arogenate dehydrogenase	Splice donor variant	c.158+2 SNP T>A
Unique Variants for Vouves Top	GO:0006571	tyrosine biosynthetic process	gOeu055943.1	prephenate dehydrogenase family protein	Frameshift variant	c.1063_1073 deletion GAAAGTCCGAG
Unique Variants for Vouves Top	GO:0008152	Metabolic process	gOeu000591.1	serine carboxypeptidase-like 48	Frameshift variant	c.893 deletion T
Unique Variants for Vouves Top	GO:0008152	Metabolic process	gOeu000593.1	serine carboxypeptidase-like 48	Stop gained	c.505 SNP C>T
Unique Variants for Vouves Top	GO:0008152	Metabolic process	gOeu000594.1	SERINE CARBOXYPEPTIDASE-LIKE 49	Stop gained	c.138 SNP T>A
Unique Variants for Vouves Top	GO:0008152	Metabolic process	gOeu000769.1	Cytochrome P450 superfamily protein	Splice donor variant	c.186+2 SNP T>C
Unique Variants for Vouves Top	GO:0008152	Metabolic process	gOeu001005.1	serine/threonine protein kinase 3	Splice donor variant	c.205+2_205+8 deletion TATTTTT
Unique Variants for Vouves Top	GO:0008152	Metabolic process	gOeu001306.1	2-oxoglutarate (2OG) and Fe(II)-dependent oxygenase superfamily protein	Frameshift variant	c.275_297 deletion ATATGGCCTTGCCTGGAGCGGTC insertion AGTT
Unique Variants for Vouves Top	GO:0008152	Metabolic process	gOeu001567.1	anthranilate synthase alpha subunit 1	Frameshift variant	c.1117 duplication C
Unique Variants for Vouves Top	GO:0008152	Metabolic process	gOeu001589.1	Protein kinase superfamily protein	Frameshift variant	c.1274 deletion G
Unique Variants for Vouves Top	GO:0008152	Metabolic process	gOeu001631.1	Leucine-rich repeat protein kinase family protein	Frameshift variant	c.1236 deletion G
Unique Variants for Vouves Top	GO:0008152	Metabolic process	gOeu001765.1	UDP-glucosyl transferase 73B1	Frameshift variant	c.188 deletion T
Unique Variants for Vouves Top	GO:0008152	Metabolic process	gOeu001769.1	UDP-glucosyl transferase 73B3	Frameshift variant	c.49 deletion A
Unique Variants for Vouves Top	GO:0008152	Metabolic process	gOeu001873.1	cysteine-rich RLK (RECEPTOR-like protein kinase) 6	Stop gained	c.388_392 deletion GAAAT insertion TAAAC
Unique Variants for Vouves Top	GO:0008152	Metabolic process	gOeu001966.1	O-Glycosyl hydrolases family 17 protein	Frameshift variant	c.796 deletion C
Unique Variants for Vouves Top	GO:0008152	Metabolic process	gOeu002111.1	ferulic acid 5-hydroxylase 1	Frameshift variant	c.201_213 deletion CGTGGCACCATTA
Unique Variants for Vouves Top	GO:0008152	Metabolic process	gOeu002302.1	AGAMOUS-like 12	Stop gained	c.338_339 deletion TT insertion AA
Unique Variants for Vouves Top	GO:0008152	Metabolic process	gOeu002311.1	K-box region and MADS-box transcription factor family protein	Stop lost	c.446 SNP A>T
Unique Variants for Vouves Top	GO:0008152	Metabolic process	gOeu002630.1	Putative endonuclease or glycosyl hydrolase	Frameshift variant	c.1402 deletion A
Unique Variants for Vouves Top	GO:0008152	Metabolic process	gOeu002681.1	acyl activating enzyme 12	Frameshift variant	c.1226_1227 deletion TG insertion A
Unique Variants for Vouves Top	GO:0008152	Metabolic process	gOeu002742.2	Ubiquitin-like superfamily protein	Splice donor variant	c.271+1 SNP G>A
Unique Variants for Vouves Top	GO:0008152	Metabolic process	gOeu002760.2	RNA polymerase II transcription factor	Frameshift variant	c.1041_1044 deletion ACGT
Unique Variants for Vouves Top	GO:0008152	Metabolic process	gOeu003811.1	Deoxyxylulose-5-phosphate synthase	Frameshift variant	c.1222 duplication T
Unique Variants for Vouves Top	GO:0008152	Metabolic process	gOeu004350.1	Dihydrolipoamide acetyltransferase, long form protein	Frameshift variant	c.1057 deletion G
Unique Variants for Vouves Top	GO:0008152	Metabolic process	gOeu004406.2	Leucine-rich repeat protein kinase family protein	Frameshift variant & Stop gained	c.649_652 deletion GACG insertion TAAAAA
Unique Variants for Vouves Top	GO:0008152	Metabolic process	gOeu004530.1	FtsH extracellular protease family	Stop gained	c.967 SNP A>T
Unique Variants for Vouves Top	GO:0008152	Metabolic process	gOeu005113.1	Peroxidase superfamily protein	Start lost	c.2 SNP T>C
Unique Variants for Vouves Top	GO:0008152	Metabolic process	gOeu005300.2	damaged DNA binding;exodeoxyribonuclease IIIs	Frameshift variant	c.577 duplication T
Unique Variants for Vouves Top	GO:0008152	Metabolic process	gOeu005522.1	glycosyl hydrolase 9B8	Splice acceptor variant	c.634-2 SNP A>C
Unique Variants for Vouves Top	GO:0008152	Metabolic process	gOeu005526.1	PIF1 helicase	Frameshift variant	c.204 duplication A
Unique Variants for Vouves Top	GO:0008152	Metabolic process	gOeu005644.2	frataxin homolog	Frameshift variant	c.90 deletion T
Unique Variants for Vouves Top	GO:0008152	Metabolic process	gOeu006254.1	ubiquitin-specific protease 20	Frameshift variant	c.2627 deletion G
Unique Variants for Vouves Top	GO:0008152	Metabolic process	gOeu006503.1	flavonol synthase 1	Frameshift variant	c.536 deletion T
Unique Variants for Vouves Top	GO:0008152	Metabolic process	gOeu006655.1	sedoheptulose-bisphosphatase	Frameshift variant & Stop gained	c.589 deletion G insertion TA
Unique Variants for Vouves Top	GO:0008152	Metabolic process	gOeu006759.1	STRUBBELIG-receptor family 6	Frameshift variant & Start lost	c.-5_1 deletion GAGAGA
Unique Variants for Vouves Top	GO:0008152	Metabolic process	gOeu006991.2	Peptidase M20/M25/M40 family protein	Splice acceptor variant	c.1424-1 SNP G>A
Unique Variants for Vouves Top	GO:0008152	Metabolic process	gOeu007099.1	arogenate dehydrogenase	Splice donor variant	c.158+2 SNP T>A
Unique Variants for Vouves Top	GO:0008152	Metabolic process	gOeu007153.1	KNOX/ELK homeobox transcription factor	Splice donor variant	c.558+1 SNP G>C
Unique Variants for Vouves Top	GO:0008152	Metabolic process	gOeu007650.1	terpene synthase 21	Frameshift variant	c.986_987 deletion TT
Unique Variants for Vouves Top	GO:0008152	Metabolic process	gOeu007679.1	Chitinase family protein	Stop gained	c.124 SNP G>T
Unique Variants for Vouves Top	GO:0008152	Metabolic process	gOeu007731.1	ribosomal protein L9	Stop gained	c.187 SNP A>T
Unique Variants for Vouves Top	GO:0008152	Metabolic process	gOeu007886.1	cofactor of nitrate reductase and xanthine dehydrogenase 3	Stop gained	c.158 SNP G>A
Unique Variants for Vouves Top	GO:0008152	Metabolic process	gOeu008014.1	Cell differentiation, Rcd1-like protein	Splice donor variant	c.192+1_192+3 deletion GTT insertion TTC
Unique Variants for Vouves Top	GO:0008152	Metabolic process	gOeu008139.1	Cysteine proteinases superfamily protein	Stop gained	c.733 SNP A>T
Unique Variants for Vouves Top	GO:0008152	Metabolic process	gOeu008169.1	Cyclin-like family protein	Splice acceptor variant	c.640-2 SNP A>T
Unique Variants for Vouves Top	GO:0008152	Metabolic process	gOeu008244.1	serine/threonine protein kinase 3	Frameshift variant	c.386_392 deletion GCCTGTG
Unique Variants for Vouves Top	GO:0008152	Metabolic process	gOeu008440.1	3-ketoacyl-CoA synthase 11	Stop gained	c.740 SNP C>A
Unique Variants for Vouves Top	GO:0008152	Metabolic process	gOeu008633.1	cytochrome P450, family 716, subfamily A, polypeptide 1	Splice donor variant	c.747+2_747+3 insertion AAAAAA
Unique Variants for Vouves Top	GO:0008152	Metabolic process	gOeu008649.1	protein kinase 2B	Frameshift variant	c.834_835 insertion T
Unique Variants for Vouves Top	GO:0008152	Metabolic process	gOeu008658.1	NAC domain containing protein 3	Frameshift variant	c.664_668 deletion TACTT
Unique Variants for Vouves Top	GO:0008152	Metabolic process	gOeu008707.1	auxin response factor 11	Stop gained	c.2099 SNP C>A
Unique Variants for Vouves Top	GO:0008152	Metabolic process	gOeu008714.1	photosystem I subunit F	Frameshift variant	c.125 deletion C
Unique Variants for Vouves Top	GO:0008152	Metabolic process	gOeu008897.1	Phosphatidylinositol-4-phosphate 5-kinase family protein	Stop lost	c.1805 SNP G>C
Unique Variants for Vouves Top	GO:0008152	Metabolic process	gOeu008957.2	acyl-activating enzyme 14	Splice donor variant	c.438_439+3 deletion TGGTG insertion AGGTA
Unique Variants for Vouves Top	GO:0008152	Metabolic process	gOeu009038.1	Protein kinase superfamily protein	Stop lost	c.874 SNP T>A
Unique Variants for Vouves Top	GO:0008152	Metabolic process	gOeu009190.1	cytochrome P450, family 71, subfamily B, polypeptide 34	Frameshift variant	c.66_71 deletion CGACAA insertion AGAG
Unique Variants for Vouves Top	GO:0008152	Metabolic process	gOeu009196.1	cytochrome P450, family 71, subfamily B, polypeptide 34	Frameshift variant	c.1250_1251 deletion AA
Unique Variants for Vouves Top	GO:0008152	Metabolic process	gOeu009421.1	ethylene response factor 1	Frameshift variant	c.359 deletion C
Unique Variants for Vouves Top	GO:0008152	Metabolic process	gOeu009422.1	ethylene response factor 1	Frameshift variant	c.184 deletion C
Unique Variants for Vouves Top	GO:0008152	Metabolic process	gOeu009489.1	2-oxoglutarate (2OG) and Fe(II)-dependent oxygenase superfamily protein	Frameshift variant	c.142_146 deletion ACAGC insertion CCACCGTACCAGT
Unique Variants for Vouves Top	GO:0008152	Metabolic process	gOeu009642.1	cytochrome P450, family 76, subfamily C, polypeptide 7	Frameshift variant	c.874_875 deletion AG
Unique Variants for Vouves Top	GO:0008152	Metabolic process	gOeu009805.1	Protein kinase superfamily protein	Stop gained	c.982 SNP G>T
Unique Variants for Vouves Top	GO:0008152	Metabolic process	gOeu010361.1	Urophorphyrin methylase 1	Frameshift variant	c.566_567 deletion TT
Unique Variants for Vouves Top	GO:0008152	Metabolic process	gOeu010666.1	S-adenosyl-L-methionine-dependent methyltransferases superfamily protein	Stop gained	c.264_267 deletion TTAT insertion ATAA
Unique Variants for Vouves Top	GO:0008152	Metabolic process	gOeu010942.1	Wall-associated kinase family protein	Stop gained	c.507 SNP C>A
Unique Variants for Vouves Top	GO:0008152	Metabolic process	gOeu011243.1	Unknown	Stop lost	c.682 SNP T>C
Unique Variants for Vouves Top	GO:0008152	Metabolic process	gOeu011249.1	Nucleoside diphosphate kinase family protein	Frameshift variant	c.128 deletion C
Unique Variants for Vouves Top	GO:0008152	Metabolic process	gOeu011567.1	Phosphatidylinositol-4-phosphate 5-kinase family protein	Frameshift variant	c.2061_*1 insertion AGTTACAAGCGTA
Unique Variants for Vouves Top	GO:0008152	Metabolic process	gOeu011632.3	Inositol 1,3,4-trisphosphate 5/6-kinase family protein	Stop gained	c.1093_1094 deletion GT insertion TA
Unique Variants for Vouves Top	GO:0008152	Metabolic process	gOeu011761.4	AMP-dependent synthetase and ligase family protein	Splice acceptor variant	c.1431-1 SNP G>A
Unique Variants for Vouves Top	GO:0008152	Metabolic process	gOeu011977.1	ACT-like superfamily protein	Stop gained	c.8 SNP T>A
Unique Variants for Vouves Top	GO:0008152	Metabolic process	gOeu012081.1	cell division cycle 48C	Stop gained	c.1459 SNP A>T
Unique Variants for Vouves Top	GO:0008152	Metabolic process	gOeu012408.1	alpha-glucan phosphorylase 2	Frameshift variant	c.6_7 deletion GT
Unique Variants for Vouves Top	GO:0008152	Metabolic process	gOeu012410.1	Transketolase family protein	Frameshift variant	c.339 duplication T
Unique Variants for Vouves Top	GO:0008152	Metabolic process	gOeu012551.1	RNA polymerase II large subunit	Splice donor variant	c.573+2 SNP A>C
Unique Variants for Vouves Top	GO:0008152	Metabolic process	gOeu012606.2	peroxisomal NAD-malate dehydrogenase 1	Stop gained	c.408 SNP T>G
Unique Variants for Vouves Top	GO:0008152	Metabolic process	gOeu012726.1	Cysteine-type peptidases;cysteine-type peptidases	Frameshift variant	c.138 deletion A
Unique Variants for Vouves Top	GO:0008152	Metabolic process	gOeu012824.1	Ribosomal protein S7	Splice donor variant	c.99+1_99+2 insertion A
Unique Variants for Vouves Top	GO:0008152	Metabolic process	gOeu012894.2	Cytochrome P450 superfamily protein	Stop gained	c.984 SNP T>A
Unique Variants for Vouves Top	GO:0008152	Metabolic process	gOeu013348.1	1-amino-cyclopropane-1-carboxylate synthase 8	Stop gained	c.1083 SNP G>A
Unique Variants for Vouves Top	GO:0008152	Metabolic process	gOeu013351.1	branched-chain aminotransferase 3	Frameshift variant	c.215 deletion G
Unique Variants for Vouves Top	GO:0008152	Metabolic process	gOeu013539.1	methionine adenosyltransferase 3	Frameshift variant	c.147_150 deletion CATG insertion AAT
Unique Variants for Vouves Top	GO:0008152	Metabolic process	gOeu013576.1	hydroxy methylglutaryl CoA reductase 1	Frameshift variant	c.741 deletion C
Unique Variants for Vouves Top	GO:0008152	Metabolic process	gOeu013953.1	Ribosomal protein L13 family protein	Stop gained	c.181 SNP G>T
Unique Variants for Vouves Top	GO:0008152	Metabolic process	gOeu014015.1	serine carboxypeptidase-like 48	Frameshift variant	c.673 deletion C
Unique Variants for Vouves Top	GO:0008152	Metabolic process	gOeu014017.2	Mitochondrial transcription termination factor family protein	Stop gained	c.715 SNP G>T
Unique Variants for Vouves Top	GO:0008152	Metabolic process	gOeu014169.1	Transcription elongation factor (TFIIS) family protein	Stop gained	c.610 SNP A>T
Unique Variants for Vouves Top	GO:0008152	Metabolic process	gOeu014251.1	NADH-ubiquinone oxidoreductase-related	Stop lost	c.420_*6 deletion AGATTCT insertion TGTTTCA
Unique Variants for Vouves Top	GO:0008152	Metabolic process	gOeu014260.1	K-box region and MADS-box transcription factor family protein	Frameshift variant	c.529 deletion T
Unique Variants for Vouves Top	GO:0008152	Metabolic process	gOeu014391.1	serine carboxypeptidase-like 27	Stop gained	c.57 SNP T>A
Unique Variants for Vouves Top	GO:0008152	Metabolic process	gOeu014414.1	PLC-like phosphodiesterases superfamily protein	Start lost	c.-2_3 deletion CAATG insertion GAATT
Unique Variants for Vouves Top	GO:0008152	Metabolic process	gOeu014544.1	reversibly glycosylated polypeptide 2	Stop lost	c.1041_1045 deletion CACCT insertion TACCG
Unique Variants for Vouves Top	GO:0008152	Metabolic process	gOeu014632.1	phosphatidyl inositol monophosphate 5 kinase 4	Splice acceptor variant	c.1129-2 SNP A>C
Unique Variants for Vouves Top	GO:0008152	Metabolic process	gOeu014855.1	P-loop containing nucleoside triphosphate hydrolases superfamily protein	Splice donor variant	c.125+2_125+3 deletion TA
Unique Variants for Vouves Top	GO:0008152	Metabolic process	gOeu015010.1	plastid transcriptionally active 13	Stop lost	c.963_968 deletion GAGTTG
Unique Variants for Vouves Top	GO:0008152	Metabolic process	gOeu015063.1	OPC-8:0 CoA ligase1	Stop lost	c.1246 SNP T>C
Unique Variants for Vouves Top	GO:0008152	Metabolic process	gOeu015066.2	NAC domain containing protein 2	Splice donor variant	c.1594+1 SNP G>A
Unique Variants for Vouves Top	GO:0008152	Metabolic process	gOeu015095.1	Protein kinase superfamily protein	Splice donor variant	c.36+1 SNP G>T
Unique Variants for Vouves Top	GO:0008152	Metabolic process	gOeu015281.1	3-oxo-5-alpha-steroid 4-dehydrogenase family protein	Stop gained	c.463 SNP A>T
Unique Variants for Vouves Top	GO:0008152	Metabolic process	gOeu015702.1	UDP-glucosyltransferase 74F2	Stop gained	c.896_900 deletion ATAAT insertion GTTAG
Unique Variants for Vouves Top	GO:0008152	Metabolic process	gOeu015788.1	beta glucosidase 43	Frameshift variant	c.457_458 insertion T
Unique Variants for Vouves Top	GO:0008152	Metabolic process	gOeu015814.1	transferases;folic acid binding	Frameshift variant	c.59_69 deletion CTGCATTGGAG
Unique Variants for Vouves Top	GO:0008152	Metabolic process	gOeu015841.1	Integrase-type DNA-binding superfamily protein	Frameshift variant	c.898 duplication C
Unique Variants for Vouves Top	GO:0008152	Metabolic process	gOeu015909.1	Protein kinase superfamily protein with octicosapeptide/Phox/Bem1p domain	Frameshift variant	c.4064_4077 deletion GGCGTGGTGTTGTG
Unique Variants for Vouves Top	GO:0008152	Metabolic process	gOeu015961.1	Phenazine biosynthesis PhzC/PhzF protein	Stop gained	c.479 SNP T>A
Unique Variants for Vouves Top	GO:0008152	Metabolic process	gOeu016464.1	FAD-binding Berberine family protein	Stop lost	c.405 SNP G>C
Unique Variants for Vouves Top	GO:0008152	Metabolic process	gOeu016536.1	actin-related protein 5	Stop gained	c.2263_2266 deletion CAGT insertion TAGC
Unique Variants for Vouves Top	GO:0008152	Metabolic process	gOeu016550.2	shaggy-related kinase 11	Splice donor variant	c.672+2 SNP T>G
Unique Variants for Vouves Top	GO:0008152	Metabolic process	gOeu016644.1	methionine S-methyltransferase	Splice acceptor variant	c.1330-1 SNP G>A
Unique Variants for Vouves Top	GO:0008152	Metabolic process	gOeu016659.2	Leucine-rich repeat protein kinase family protein	Frameshift variant	c.841 deletion G
Unique Variants for Vouves Top	GO:0008152	Metabolic process	gOeu016729.1	cysteine-rich RLK (RECEPTOR-like protein kinase) 29	Splice donor variant	c.436+2 deletion T
Unique Variants for Vouves Top	GO:0008152	Metabolic process	gOeu017112.4	UDP-Glycosyltransferase superfamily protein	Frameshift variant	c.1171_1175 deletion GCAAT
Unique Variants for Vouves Top	GO:0008152	Metabolic process	gOeu017768.1	RmlC-like cupins superfamily protein	Frameshift variant	c.542_543 duplication CT
Unique Variants for Vouves Top	GO:0008152	Metabolic process	gOeu017773.1	RmlC-like cupins superfamily protein	Splice donor variant	c.174+2 SNP T>C
Unique Variants for Vouves Top	GO:0008152	Metabolic process	gOeu017803.1	wall-associated kinase 2	Frameshift variant	c.784 deletion T
Unique Variants for Vouves Top	GO:0008152	Metabolic process	gOeu017903.1	glyceraldehyde-3-phosphate dehydrogenase B subunit	Stop gained	c.236_239 deletion TGTC insertion GGTA
Unique Variants for Vouves Top	GO:0008152	Metabolic process	gOeu018084.1	KNOTTED-like from Arabidopsis thaliana	Frameshift variant	c.14_15 deletion AG
Unique Variants for Vouves Top	GO:0008152	Metabolic process	gOeu018167.1	eukaryotic translation initiation factor 2 beta subunit	Splice acceptor variant	c.229-2 SNP A>G
Unique Variants for Vouves Top	GO:0008152	Metabolic process	gOeu018320.1	BAK1-interacting receptor-like kinase 1	Frameshift variant & Stop gained	c.561_562 insertion TA
Unique Variants for Vouves Top	GO:0008152	Metabolic process	gOeu018363.1	serine carboxypeptidase-like 48	Frameshift variant	c.846 deletion A
Unique Variants for Vouves Top	GO:0008152	Metabolic process	gOeu018470.1	Plant haem oxygenase (decyclizing) family protein	Stop gained	c.977 SNP C>A
Unique Variants for Vouves Top	GO:0008152	Metabolic process	gOeu018562.1	Uridine diphosphate glycosyltransferase 74E2	Frameshift variant	c.2842_2845 deletion ACGC
Unique Variants for Vouves Top	GO:0008152	Metabolic process	gOeu018580.2	protein kinase family protein / WD-40 repeat family protein	Splice donor variant	c.273+2 deletion T
Unique Variants for Vouves Top	GO:0008152	Metabolic process	gOeu018701.1	XH/XS domain-containing protein	Frameshift variant	c.1112_1124 deletion TTCTTGCATATCT
Unique Variants for Vouves Top	GO:0008152	Metabolic process	gOeu018720.1	Aldolase superfamily protein	Frameshift variant	c.56_57 deletion TT insertion C
Unique Variants for Vouves Top	GO:0008152	Metabolic process	gOeu019092.1	Protein kinase superfamily protein	Frameshift variant	c.578 duplication G
Unique Variants for Vouves Top	GO:0008152	Metabolic process	gOeu019247.1	alcohol dehydrogenase 1	Frameshift variant	c.42 deletion A
Unique Variants for Vouves Top	GO:0008152	Metabolic process	gOeu019366.1	light-harvesting chlorophyll B-binding protein 3	Frameshift variant	c.141 deletion A
Unique Variants for Vouves Top	GO:0008152	Metabolic process	gOeu019382.1	S-locus lectin protein kinase family protein	Frameshift variant	c.1844 deletion G
Unique Variants for Vouves Top	GO:0008152	Metabolic process	gOeu019392.1	S-locus lectin protein kinase family protein	Stop gained	c.949 SNP G>T
Unique Variants for Vouves Top	GO:0008152	Metabolic process	gOeu019507.1	alanine aminotransferase 2	Splice acceptor variant	c.751-4_751 deletion GCAGG insertion ATAGA
Unique Variants for Vouves Top	GO:0008152	Metabolic process	gOeu019847.1	Protein kinase superfamily protein	Frameshift variant	c.327_337 deletion TGGTGAGGCGG
Unique Variants for Vouves Top	GO:0008152	Metabolic process	gOeu019873.1	phytochelatin synthase 1 (PCS1)	Stop gained	c.133 SNP A>T
Unique Variants for Vouves Top	GO:0008152	Metabolic process	gOeu019877.1	phytochelatin synthase 1 (PCS1)	Splice acceptor variant	c.1372-1 SNP G>A
Unique Variants for Vouves Top	GO:0008152	Metabolic process	gOeu019957.1	lipoamide dehydrogenase 1	Splice donor variant	c.405+1 SNP T>C
Unique Variants for Vouves Top	GO:0008152	Metabolic process	gOeu020006.1	UDP-glucosyl transferase 72E1	Stop gained	c.259 SNP C>T
Unique Variants for Vouves Top	GO:0008152	Metabolic process	gOeu020172.1	Dihydroneopterin aldolase	Start lost	c.2 SNP T>C
Unique Variants for Vouves Top	GO:0008152	Metabolic process	gOeu020212.1	Cobalamin-independent synthase family protein	Splice donor variant	c.1122+2_1122+3 insertion AT
Unique Variants for Vouves Top	GO:0008152	Metabolic process	gOeu020445.1	glyoxylate reductase 1	Stop gained	c.865 SNP G>T
Unique Variants for Vouves Top	GO:0008152	Metabolic process	gOeu020448.1	Peptidase C12, ubiquitin carboxyl-terminal hydrolase 1	Start lost	c.3 SNP G>T
Unique Variants for Vouves Top	GO:0008152	Metabolic process	gOeu020556.1	oxophytodienoate-reductase 3	Stop gained	c.290 SNP C>G
Unique Variants for Vouves Top	GO:0008152	Metabolic process	gOeu021286.1	WRKY DNA-binding protein 32	Frameshift variant	c.432_447 deletion TAACACAACTGGTGTA insertion TCAAGGGCTGTG
Unique Variants for Vouves Top	GO:0008152	Metabolic process	gOeu021380.2	cullin 3	Stop gained	c.873 SNP C>G
Unique Variants for Vouves Top	GO:0008152	Metabolic process	gOeu021458.1	O-Glycosyl hydrolases family 17 protein	Frameshift variant	c.92 duplication T
Unique Variants for Vouves Top	GO:0008152	Metabolic process	gOeu021908.1	cytochrome P450, family 71, subfamily B, polypeptide 23	Stop gained	c.1352 SNP T>G
Unique Variants for Vouves Top	GO:0008152	Metabolic process	gOeu021970.1	BR-signaling kinase 1	Frameshift variant	c.498_499 duplication TC
Unique Variants for Vouves Top	GO:0008152	Metabolic process	gOeu022028.1	NAC (No Apical Meristem) domain transcriptional regulator superfamily protein	Frameshift variant	c.1019_1020 deletion CT
Unique Variants for Vouves Top	GO:0008152	Metabolic process	gOeu022132.1	wall-associated kinase 2	Frameshift variant	c.367_368 deletion CT
Unique Variants for Vouves Top	GO:0008152	Metabolic process	gOeu022774.2	Leucine-rich repeat protein kinase family protein	Frameshift variant	c.1061 deletion T
Unique Variants for Vouves Top	GO:0008152	Metabolic process	gOeu022887.3	Leucine-rich repeat protein kinase family protein	Frameshift variant	c.967 duplication A
Unique Variants for Vouves Top	GO:0008152	Metabolic process	gOeu023106.1	UDP-Glycosyltransferase superfamily protein	Stop lost	c.1414_1418 deletion ATTTA insertion CTTTC
Unique Variants for Vouves Top	GO:0008152	Metabolic process	gOeu023250.1	xyloglucan endotransglucosylase/hydrolase 2	Frameshift variant	c.39 deletion A insertion CG
Unique Variants for Vouves Top	GO:0008152	Metabolic process	gOeu023292.1	2-oxoglutarate (2OG) and Fe(II)-dependent oxygenase superfamily protein	Frameshift variant	c.246 deletion A
Unique Variants for Vouves Top	GO:0008152	Metabolic process	gOeu023293.3	cullin 1	Stop gained	c.1684 SNP G>T
Unique Variants for Vouves Top	GO:0008152	Metabolic process	gOeu023750.1	WRKY DNA-binding protein 33	Frameshift variant	c.33_35 deletion GAA insertion TGAT
Unique Variants for Vouves Top	GO:0008152	Metabolic process	gOeu023774.1	alkenal reductase	Frameshift variant	c.434_435 insertion G
Unique Variants for Vouves Top	GO:0008152	Metabolic process	gOeu023826.3	Ribosomal protein L4/L1 family	Start lost & Splice donor variant	c.2_4+1 deletion TGAG insertion ATAT
Unique Variants for Vouves Top	GO:0008152	Metabolic process	gOeu024046.1	Eukaryotic aspartyl protease family protein	Frameshift variant	c.965 deletion C
Unique Variants for Vouves Top	GO:0008152	Metabolic process	gOeu024185.1	homeobox-leucine zipper protein 3	Frameshift variant	c.614_615 deletion TG
Unique Variants for Vouves Top	GO:0008152	Metabolic process	gOeu024213.1	Leucine-rich receptor-like protein kinase family protein	Frameshift variant	c.2530 deletion T
Unique Variants for Vouves Top	GO:0008152	Metabolic process	gOeu024284.1	acyl-activating enzyme 18	Stop gained	c.30_31 deletion GC insertion AT
Unique Variants for Vouves Top	GO:0008152	Metabolic process	gOeu024288.1	acyl-activating enzyme 18	Stop gained	c.2439_2440 deletion GG insertion TT
Unique Variants for Vouves Top	GO:0008152	Metabolic process	gOeu024347.1	DIE2/ALG10 family	Splice acceptor variant	c.788-3_789 deletion CAGGT insertion TAGGG
Unique Variants for Vouves Top	GO:0008152	Metabolic process	gOeu024382.1	Fatty acid hydroxylase superfamily	Stop gained	c.1225 SNP A>T
Unique Variants for Vouves Top	GO:0008152	Metabolic process	gOeu024433.1	gibberellin 20 oxidase 2	Stop gained	c.200 SNP T>A
Unique Variants for Vouves Top	GO:0008152	Metabolic process	gOeu024520.1	Transcriptional factor B3 family protein / auxin-responsive factor AUX/IAA-related	Stop gained	c.176_181 deletion AAATGC insertion GCACGT
Unique Variants for Vouves Top	GO:0008152	Metabolic process	gOeu024789.3	TGACG motif-binding factor 4	Splice donor variant	c.258+2_258+11 deletion TATGAAAAGG
Unique Variants for Vouves Top	GO:0008152	Metabolic process	gOeu025025.1	S-adenosyl-L-methionine-dependent methyltransferases superfamily protein	Stop gained	c.1842 SNP T>A
Unique Variants for Vouves Top	GO:0008152	Metabolic process	gOeu025161.1	Phosphoinositide-specific phospholipase C family protein	Stop gained	c.1475_1476 deletion GT insertion AA
Unique Variants for Vouves Top	GO:0008152	Metabolic process	gOeu025242.1	Alanyl-tRNA synthetase	Stop gained	c.529 SNP G>T
Unique Variants for Vouves Top	GO:0008152	Metabolic process	gOeu025468.1	VIRE2-interacting protein 1	Frameshift variant	c.515_523 deletion CAAAAAGAA insertion CAAAAAAGAG
Unique Variants for Vouves Top	GO:0008152	Metabolic process	gOeu025477.1	S-locus lectin protein kinase family protein	Stop gained	c.931 SNP C>T
Unique Variants for Vouves Top	GO:0008152	Metabolic process	gOeu025650.1	anthranilate synthase alpha subunit 1	Frameshift variant	c.540_541 insertion TGGGT
Unique Variants for Vouves Top	GO:0008152	Metabolic process	gOeu025995.1	RING/FYVE/PHD zinc finger superfamily protein	Frameshift variant	c.389_390 insertion C
Unique Variants for Vouves Top	GO:0008152	Metabolic process	gOeu026042.1	Unknown	Frameshift variant	c.126_148 deletion TTTTGTTCATTTCCATGAATTCC insertion TCG
Unique Variants for Vouves Top	GO:0008152	Metabolic process	gOeu026093.1	cytochrome P450, family 71, subfamily B, polypeptide 14	Stop gained	c.331 SNP C>T
Unique Variants for Vouves Top	GO:0008152	Metabolic process	gOeu026128.1	S phase kinase-associated protein 1	Splice acceptor variant	c.211-2 SNP A>C
Unique Variants for Vouves Top	GO:0008152	Metabolic process	gOeu026245.1	Protein kinase superfamily protein	Start lost	c.1 SNP A>G
Unique Variants for Vouves Top	GO:0008152	Metabolic process	gOeu026628.1	Aldolase superfamily protein	Frameshift variant	c.924_925 insertion GG
Unique Variants for Vouves Top	GO:0008152	Metabolic process	gOeu027728.2	Protein phosphatase 2C family protein	Stop gained	c.173 SNP T>A
Unique Variants for Vouves Top	GO:0008152	Metabolic process	gOeu027738.1	mevalonate kinase	Frameshift variant	c.748_749 deletion GT
Unique Variants for Vouves Top	GO:0008152	Metabolic process	gOeu027814.1	Protein kinase superfamily protein	Stop gained	c.1012 SNP G>T
Unique Variants for Vouves Top	GO:0008152	Metabolic process	gOeu027845.1	L-Aspartase-like family protein	Splice acceptor variant	c.1087-2 SNP A>C
Unique Variants for Vouves Top	GO:0008152	Metabolic process	gOeu027944.2	cysteine-type peptidases;cysteine-type peptidases	Stop gained	c.64 SNP C>T
Unique Variants for Vouves Top	GO:0008152	Metabolic process	gOeu027960.3	phosphorylethanolamine cytidylyltransferase 1	Splice acceptor variant	c.712-1_712 deletion GG insertion TA
Unique Variants for Vouves Top	GO:0008152	Metabolic process	gOeu028109.1	aspartate kinase-homoserine dehydrogenase ii	Frameshift variant	c.2020 duplication A
Unique Variants for Vouves Top	GO:0008152	Metabolic process	gOeu028185.1	LUC7 N_terminus domain-containing protein	Frameshift variant	c.485 deletion G
Unique Variants for Vouves Top	GO:0008152	Metabolic process	gOeu028236.1	Unknown	Stop gained	c.58 SNP G>T
Unique Variants for Vouves Top	GO:0008152	Metabolic process	gOeu028411.1	electron transport SCO1/SenC family protein	Splice acceptor variant	c.836-2 SNP A>T
Unique Variants for Vouves Top	GO:0008152	Metabolic process	gOeu028488.2	receptor-like protein kinase 1	Frameshift variant	c.1258_1276 deletion GAAGGATCCGAGTGGCTTC
Unique Variants for Vouves Top	GO:0008152	Metabolic process	gOeu028756.1	Photosystem I, PsaA/PsaB protein	Start lost	c.2_3 deletion TG insertion AT
Unique Variants for Vouves Top	GO:0008152	Metabolic process	gOeu028770.1	ribosomal protein S11	Frameshift variant	c.77_85 deletion TAAAGGGGG insertion CA
Unique Variants for Vouves Top	GO:0008152	Metabolic process	gOeu028777.1	photosynthetic electron transfer A	Splice donor variant	c.306+2 SNP G>A
Unique Variants for Vouves Top	GO:0008152	Metabolic process	gOeu028779.1	ATP synthase subunit beta	Frameshift variant	c.202_203 insertion TG
Unique Variants for Vouves Top	GO:0008152	Metabolic process	gOeu028783.1	photosystem II reaction center protein G	Splice acceptor variant	c.199-2 SNP T>G
Unique Variants for Vouves Top	GO:0008152	Metabolic process	gOeu028828.1	Transcriptional factor B3 family protein / auxin-responsive factor AUX/IAA-related	Frameshift variant & Stop lost	c.3279_*2 deletion ATC insertion TGTA
Unique Variants for Vouves Top	GO:0008152	Metabolic process	gOeu028831.1	Unknown	Start lost	c.2_8 deletion TGCTGTG insertion CGCTCTT
Unique Variants for Vouves Top	GO:0008152	Metabolic process	gOeu029062.1	terpene synthase 21	Stop gained	c.878 SNP G>A
Unique Variants for Vouves Top	GO:0008152	Metabolic process	gOeu029296.2	mitogen-activated protein kinase 16	Splice donor variant	c.237_237+1 deletion AG insertion CT
Unique Variants for Vouves Top	GO:0008152	Metabolic process	gOeu029429.1	AGC (cAMP-dependent, cGMP-dependent and protein kinase C) kinase family protein	Stop gained	c.1008_1012 deletion CGGGC insertion TGGGT
Unique Variants for Vouves Top	GO:0008152	Metabolic process	gOeu029550.1	hydroxyproline-rich glycoprotein family protein	Stop gained	c.659 SNP T>G
Unique Variants for Vouves Top	GO:0008152	Metabolic process	gOeu029774.2	NADH:cytochrome B5 reductase 1	Frameshift variant	c.913 deletion A
Unique Variants for Vouves Top	GO:0008152	Metabolic process	gOeu029863.1	DUTP-PYROPHOSPHATASE-LIKE 1	Frameshift variant	c.262_264 deletion ACT insertion GC
Unique Variants for Vouves Top	GO:0008152	Metabolic process	gOeu030068.2	Subtilase family protein	Splice donor variant	c.1486+1_1486+3 deletion GTT
Unique Variants for Vouves Top	GO:0008152	Metabolic process	gOeu030143.4	phosphoglucomutase	Frameshift variant	c.963_964 insertion CAATT
Unique Variants for Vouves Top	GO:0008152	Metabolic process	gOeu030216.3	chorismate mutase 3	Frameshift variant & Splice donor variant	c.339_358+6 deletion TGGTAATGACAGAAGTAAAGGTTTGG
Unique Variants for Vouves Top	GO:0008152	Metabolic process	gOeu030324.1	NAD(P)-binding Rossmann-fold superfamily protein	Frameshift variant	c.24 deletion T
Unique Variants for Vouves Top	GO:0008152	Metabolic process	gOeu030436.1	light-harvesting chlorophyll B-binding protein 3	Start lost	c.3 SNP G>A
Unique Variants for Vouves Top	GO:0008152	Metabolic process	gOeu030486.2	12-oxophytodienoate reductase 1	Splice donor variant	c.167+1 SNP G>A
Unique Variants for Vouves Top	GO:0008152	Metabolic process	gOeu030545.1	UDP-glucosyl transferase 85A3	Start lost	c.-1_3 deletion AATG insertion GATT
Unique Variants for Vouves Top	GO:0008152	Metabolic process	gOeu030751.1	geranylgeranyl pyrophosphate synthase 1	Frameshift variant	c.102_106 deletion TGTTG insertion GGTTCAT
Unique Variants for Vouves Top	GO:0008152	Metabolic process	gOeu030764.1	3-ketoacyl-CoA synthase 5	Stop gained	c.115 SNP A>T
Unique Variants for Vouves Top	GO:0008152	Metabolic process	gOeu030792.1	Protein kinase family protein	Frameshift variant	c.168_169 insertion G
Unique Variants for Vouves Top	GO:0008152	Metabolic process	gOeu031071.1	Peroxidase superfamily protein	Frameshift variant	c.734 deletion A
Unique Variants for Vouves Top	GO:0008152	Metabolic process	gOeu031135.1	TARGET OF MONOPTEROS 6	Frameshift variant	c.327_328 insertion T
Unique Variants for Vouves Top	GO:0008152	Metabolic process	gOeu031322.1	alpha/beta-Hydrolases superfamily protein	Stop gained	c.646_649 deletion CGTC insertion AGTT
Unique Variants for Vouves Top	GO:0008152	Metabolic process	gOeu031380.1	O-Glycosyl hydrolases family 17 protein	Stop gained	c.1207_1208 deletion GC insertion TA
Unique Variants for Vouves Top	GO:0008152	Metabolic process	gOeu031478.1	Unknown	Stop gained	c.333 SNP T>G
Unique Variants for Vouves Top	GO:0008152	Metabolic process	gOeu031488.2	DNA polymerase epsilon catalytic subunit	Splice acceptor variant	c.4723-2 SNP T>C
Unique Variants for Vouves Top	GO:0008152	Metabolic process	gOeu031676.1	cytochrome P450, family 71, subfamily A, polypeptide 25	Stop gained	c.1530 SNP C>A
Unique Variants for Vouves Top	GO:0008152	Metabolic process	gOeu031785.1	Unknown	Stop gained	c.211_212 deletion CG insertion TA
Unique Variants for Vouves Top	GO:0008152	Metabolic process	gOeu031822.1	UDP-Glycosyltransferase superfamily protein	Frameshift variant	c.1191 deletion A
Unique Variants for Vouves Top	GO:0008152	Metabolic process	gOeu031877.1	mitogen-activated protein kinase phosphatase 1	Frameshift variant	c.42_43 insertion T
Unique Variants for Vouves Top	GO:0008152	Metabolic process	gOeu031960.1	alpha/beta-Hydrolases superfamily protein	Splice acceptor variant	c.304-2 SNP T>A
Unique Variants for Vouves Top	GO:0008152	Metabolic process	gOeu032323.1	alpha/beta-Hydrolases superfamily protein	Stop gained	c.1369_1372 deletion ACTC insertion GCTT
Unique Variants for Vouves Top	GO:0008152	Metabolic process	gOeu032332.1	Deoxyxylulose-5-phosphate synthase	Frameshift variant	c.113_116 deletion GTAG
Unique Variants for Vouves Top	GO:0008152	Metabolic process	gOeu032649.1	abscisic acid responsive element-binding factor 1	Frameshift variant	c.426_427 deletion TG insertion A
Unique Variants for Vouves Top	GO:0008152	Metabolic process	gOeu032680.1	RING/FYVE/PHD zinc finger superfamily protein	Splice acceptor variant	c.384-1 SNP G>C
Unique Variants for Vouves Top	GO:0008152	Metabolic process	gOeu032964.2	nitrate reductase 1	Splice acceptor variant	c.1753-1_1753 deletion GG insertion TT
Unique Variants for Vouves Top	GO:0008152	Metabolic process	gOeu032991.1	Leucine-rich repeat protein kinase family protein	Stop gained	c.1927 SNP A>T
Unique Variants for Vouves Top	GO:0008152	Metabolic process	gOeu033059.1	terpene synthase 02	Stop gained	c.600 SNP G>A
Unique Variants for Vouves Top	GO:0008152	Metabolic process	gOeu033577.1	wall-associated kinase 2	Splice acceptor variant	c.1094-1 SNP G>A
Unique Variants for Vouves Top	GO:0008152	Metabolic process	gOeu033588.2	fatty acid desaturase 8	Frameshift variant	c.120_121 deletion AT insertion G
Unique Variants for Vouves Top	GO:0008152	Metabolic process	gOeu033613.1	cytochrome P450, family 707, subfamily A, polypeptide 1	Frameshift variant	c.1279_1280 insertion AG
Unique Variants for Vouves Top	GO:0008152	Metabolic process	gOeu033663.1	mitogen-activated protein kinase kinase kinase 3	Frameshift variant	c.1711 duplication T
Unique Variants for Vouves Top	GO:0008152	Metabolic process	gOeu034497.1	cytochrome P450, family 706, subfamily A, polypeptide 6	Stop gained	c.1029 SNP C>A
Unique Variants for Vouves Top	GO:0008152	Metabolic process	gOeu034498.1	cytochrome P450, family 706, subfamily A, polypeptide 6	Frameshift variant	c.1157_1158 deletion AG
Unique Variants for Vouves Top	GO:0008152	Metabolic process	gOeu034500.1	copper amine oxidase family protein	Start lost	c.2 SNP T>G
Unique Variants for Vouves Top	GO:0008152	Metabolic process	gOeu034564.1	phospholipase C 2	Frameshift variant	c.353 duplication G
Unique Variants for Vouves Top	GO:0008152	Metabolic process	gOeu034670.1	Pheophorbide a oxygenase family protein with Rieske [2Fe-2S] domain	Splice donor variant	c.188+1_188+5 deletion GTAAG insertion A
Unique Variants for Vouves Top	GO:0008152	Metabolic process	gOeu034725.1	ACT domain-containing small subunit of acetolactate synthase protein	Frameshift variant	c.304 deletion G
Unique Variants for Vouves Top	GO:0008152	Metabolic process	gOeu034794.1	NAC (No Apical Meristem) domain transcriptional regulator superfamily protein	Stop gained	c.209 SNP G>A
Unique Variants for Vouves Top	GO:0008152	Metabolic process	gOeu034812.2	Mitochondrial transcription termination factor family protein	Stop gained	c.152 SNP C>G
Unique Variants for Vouves Top	GO:0008152	Metabolic process	gOeu034905.1	ABA-responsive element binding protein 3	Splice donor variant	c.235+1 SNP G>C
Unique Variants for Vouves Top	GO:0008152	Metabolic process	gOeu035050.1	cytochrome P450, family 71, subfamily A, polypeptide 25	Stop gained	c.1083 SNP T>A
Unique Variants for Vouves Top	GO:0008152	Metabolic process	gOeu035156.1	adenosine kinase	Stop gained	c.238_243 deletion GAGACA insertion TAGGCT
Unique Variants for Vouves Top	GO:0008152	Metabolic process	gOeu035191.1	Galactosyltransferase family protein	Start lost	c.1_2 deletion AT insertion CC
Unique Variants for Vouves Top	GO:0008152	Metabolic process	gOeu035214.1	P-loop containing nucleoside triphosphate hydrolases superfamily protein	Stop gained	c.99_102 deletion CTAC insertion TTAG
Unique Variants for Vouves Top	GO:0008152	Metabolic process	gOeu035551.2	ubiquinol-cytochrome C reductase UQCRX/QCR9-like family protein	Splice acceptor variant	c.166-5_168 deletion TGCAGGCG
Unique Variants for Vouves Top	GO:0008152	Metabolic process	gOeu035568.1	root hair specific 18	Frameshift variant	c.695 deletion C insertion TA
Unique Variants for Vouves Top	GO:0008152	Metabolic process	gOeu035874.1	carboxyesterase 18	Frameshift variant & Stop lost	c.430 deletion T insertion AA
Unique Variants for Vouves Top	GO:0008152	Metabolic process	gOeu036373.1	wall associated kinase-like 1	Frameshift variant	c.1610 deletion G
Unique Variants for Vouves Top	GO:0008152	Metabolic process	gOeu036558.1	chitin elicitor receptor kinase 1	Splice acceptor variant	c.575-4_578 deletion GCAGATCG insertion ACATATCC
Unique Variants for Vouves Top	GO:0008152	Metabolic process	gOeu036583.2	Galactose mutarotase-like superfamily protein	Frameshift variant	c.555_558 deletion AGAA
Unique Variants for Vouves Top	GO:0008152	Metabolic process	gOeu036595.1	MAP kinase 4	Frameshift variant	c.162 deletion A
Unique Variants for Vouves Top	GO:0008152	Metabolic process	gOeu036738.2	Ubiquitin fusion degradation UFD1 family protein	Stop gained	c.301 SNP G>T
Unique Variants for Vouves Top	GO:0008152	Metabolic process	gOeu036869.1	photosystem I light harvesting complex gene 2	Stop gained	c.166 SNP A>T
Unique Variants for Vouves Top	GO:0008152	Metabolic process	gOeu037175.1	thioredoxin 2	Splice acceptor variant	c.157-4_157-2 deletion CTA insertion TTT
Unique Variants for Vouves Top	GO:0008152	Metabolic process	gOeu037304.1	Acyl-CoA thioesterase family protein	Frameshift variant	c.26 duplication G
Unique Variants for Vouves Top	GO:0008152	Metabolic process	gOeu037490.1	Ribosomal protein L6 family protein	Frameshift variant	c.251_252 insertion T
Unique Variants for Vouves Top	GO:0008152	Metabolic process	gOeu037559.1	carboxyesterase 13	Frameshift variant	c.702 deletion T
Unique Variants for Vouves Top	GO:0008152	Metabolic process	gOeu037830.1	plant U-box 26	Frameshift variant	c.636 duplication A
Unique Variants for Vouves Top	GO:0008152	Metabolic process	gOeu037831.1	cytochrome P450, family 96, subfamily A, polypeptide 2	Stop gained	c.1021 SNP G>T
Unique Variants for Vouves Top	GO:0008152	Metabolic process	gOeu037958.1	mitogen-activated protein kinase kinase kinase 15	Frameshift variant	c.561 deletion T
Unique Variants for Vouves Top	GO:0008152	Metabolic process	gOeu038108.1	Cyclin-like family protein	Stop gained	c.867 SNP T>G
Unique Variants for Vouves Top	GO:0008152	Metabolic process	gOeu038624.2	alanine-2-oxoglutarate aminotransferase 2	Frameshift variant	c.1455_*1 insertion T
Unique Variants for Vouves Top	GO:0008152	Metabolic process	gOeu038958.1	UDP-Glycosyltransferase superfamily protein	Frameshift variant	c.624 deletion C
Unique Variants for Vouves Top	GO:0008152	Metabolic process	gOeu039035.1	Concanavalin A-like lectin protein kinase family protein	Stop lost	c.412 SNP T>C
Unique Variants for Vouves Top	GO:0008152	Metabolic process	gOeu039037.3	Pre-mRNA-splicing factor 3	Frameshift variant	c.1234 deletion A
Unique Variants for Vouves Top	GO:0008152	Metabolic process	gOeu039122.1	TPX2 (targeting protein for Xklp2) protein family	Stop gained	c.97 SNP G>T
Unique Variants for Vouves Top	GO:0008152	Metabolic process	gOeu039341.2	phosphoglucosamine mutase-related	Frameshift variant	c.1119_1122 deletion TGGT insertion ACGGG
Unique Variants for Vouves Top	GO:0008152	Metabolic process	gOeu039385.1	transcript elongation factor IIS	Stop gained	c.955 SNP G>T
Unique Variants for Vouves Top	GO:0008152	Metabolic process	gOeu039594.1	DNA binding;DNA-directed RNA polymerases	Stop gained	c.421 SNP C>T
Unique Variants for Vouves Top	GO:0008152	Metabolic process	gOeu039621.1	Mitochondrial transcription termination factor family protein	Frameshift variant	c.193_194 insertion A
Unique Variants for Vouves Top	GO:0008152	Metabolic process	gOeu039742.1	Unknown	Frameshift variant	c.302 deletion C
Unique Variants for Vouves Top	GO:0008152	Metabolic process	gOeu039917.3	Mitogen activated protein kinase kinase kinase-related	Stop gained	c.65_66 deletion CT insertion AA
Unique Variants for Vouves Top	GO:0008152	Metabolic process	gOeu039933.1	senescence-associated gene 12	Frameshift variant	c.7_16 deletion GAAAAACACG insertion GAAAACACA
Unique Variants for Vouves Top	GO:0008152	Metabolic process	gOeu040081.1	root FNR 1	Stop gained	c.29 SNP C>G
Unique Variants for Vouves Top	GO:0008152	Metabolic process	gOeu040108.1	P-loop containing nucleoside triphosphate hydrolases superfamily protein	Splice acceptor variant	c.216-2 SNP G>A
Unique Variants for Vouves Top	GO:0008152	Metabolic process	gOeu040128.1	Eukaryotic aspartyl protease family protein	Stop lost	c.1294 SNP T>C
Unique Variants for Vouves Top	GO:0008152	Metabolic process	gOeu040426.1	Integrase-type DNA-binding superfamily protein	Stop gained	c.7 SNP A>T
Unique Variants for Vouves Top	GO:0008152	Metabolic process	gOeu040806.1	growth-regulating factor 4	Start lost	c.2 SNP T>C
Unique Variants for Vouves Top	GO:0008152	Metabolic process	gOeu040833.2	pantothenate kinase 2	Stop gained	c.2907_2908 deletion GC insertion AT
Unique Variants for Vouves Top	GO:0008152	Metabolic process	gOeu041001.1	Unknown	Frameshift variant	c.152 deletion A
Unique Variants for Vouves Top	GO:0008152	Metabolic process	gOeu041046.1	OBP3-responsive gene 1	Splice donor variant	c.1035+2_1035+7 deletion TATTAC insertion TTAAT
Unique Variants for Vouves Top	GO:0008152	Metabolic process	gOeu041103.1	Ribosomal protein L20	Frameshift variant & Splice acceptor variant	c.187-3_197 deletion CAGGTGAACTATGG
Unique Variants for Vouves Top	GO:0008152	Metabolic process	gOeu041131.1	FAR1-related sequence 5	Stop gained	c.277_280 deletion CAAG insertion TAGT
Unique Variants for Vouves Top	GO:0008152	Metabolic process	gOeu041184.1	Wall-associated kinase family protein	Frameshift variant	c.367_370 deletion TTGG insertion GTGGGT
Unique Variants for Vouves Top	GO:0008152	Metabolic process	gOeu041194.1	wall-associated kinase 2	Frameshift variant	c.1333_1339 deletion GCACTTG
Unique Variants for Vouves Top	GO:0008152	Metabolic process	gOeu041836.1	SWAP (Suppressor-of-White-APricot)/surp domain-containing protein	Stop gained	c.200 SNP T>A
Unique Variants for Vouves Top	GO:0008152	Metabolic process	gOeu041965.1	beta-amylase 6	Splice acceptor variant	c.64-2_64-1 deletion AG insertion CA
Unique Variants for Vouves Top	GO:0008152	Metabolic process	gOeu042045.1	Eukaryotic aspartyl protease family protein	Stop gained	c.533 SNP G>A
Unique Variants for Vouves Top	GO:0008152	Metabolic process	gOeu042136.1	xyloglucan endotransglucosylase/hydrolase 25	Splice acceptor variant	c.235-1 SNP G>A
Unique Variants for Vouves Top	GO:0008152	Metabolic process	gOeu042139.1	Xyloglucan endotransglucosylase/hydrolase family protein	Splice donor variant	c.238+2 SNP T>A
Unique Variants for Vouves Top	GO:0008152	Metabolic process	gOeu042448.2	P-loop containing nucleoside triphosphate hydrolases superfamily protein	Stop gained	c.73 SNP A>T
Unique Variants for Vouves Top	GO:0008152	Metabolic process	gOeu042840.1	growth-regulating factor 2	Frameshift variant	c.182 duplication G
Unique Variants for Vouves Top	GO:0008152	Metabolic process	gOeu042860.1	Galactosyltransferase family protein	Stop gained	c.144 SNP C>G
Unique Variants for Vouves Top	GO:0008152	Metabolic process	gOeu043054.1	DegP protease 1	Stop gained	c.1644 SNP T>A
Unique Variants for Vouves Top	GO:0008152	Metabolic process	gOeu043294.1	sulfite reductase	Stop gained	c.955 SNP C>T
Unique Variants for Vouves Top	GO:0008152	Metabolic process	gOeu043598.1	methionine S-methyltransferase	Splice acceptor variant	c.1441-4_1443 deletion AAAGACT insertion GAGGACA
Unique Variants for Vouves Top	GO:0008152	Metabolic process	gOeu043722.1	phosphoglycerate kinase	Splice acceptor variant	c.148-6_151 deletion TTTCAGGAAC insertion GTTTAGGGAA
Unique Variants for Vouves Top	GO:0008152	Metabolic process	gOeu043736.1	Cyclophilin-like peptidyl-prolyl cis-trans isomerase family protein	Stop gained	c.63 SNP C>A
Unique Variants for Vouves Top	GO:0008152	Metabolic process	gOeu043938.1	Leucine-rich receptor-like protein kinase family protein	Splice donor variant	c.2278+2 SNP T>C
Unique Variants for Vouves Top	GO:0008152	Metabolic process	gOeu043947.4	para-aminobenzoate (PABA) synthase family protein	Frameshift variant	c.983_984 duplication TT
Unique Variants for Vouves Top	GO:0008152	Metabolic process	gOeu044160.2	Melibiase family protein	Stop gained	c.541_544 deletion GTTC insertion ATTT
Unique Variants for Vouves Top	GO:0008152	Metabolic process	gOeu044436.2	Thiolase family protein	Frameshift variant	c.1230_1245 deletion GAGTACTTGTTTTGTG
Unique Variants for Vouves Top	GO:0008152	Metabolic process	gOeu044704.1	cytochrome P450, family 83, subfamily B, polypeptide 1	Stop gained	c.174 SNP G>A
Unique Variants for Vouves Top	GO:0008152	Metabolic process	gOeu044813.1	Protein phosphatase 2C family protein	Frameshift variant	c.824_842 deletion CAGTGCAGCTTACACCTAG
Unique Variants for Vouves Top	GO:0008152	Metabolic process	gOeu044892.3	serine carboxypeptidase-like 7	Splice donor variant	c.1305_1308+4 deletion AACAGTCA insertion TGTCT
Unique Variants for Vouves Top	GO:0008152	Metabolic process	gOeu045190.1	FAD/NAD(P)-binding oxidoreductase family protein	Frameshift variant & Stop gained	c.1260 deletion A insertion GT
Unique Variants for Vouves Top	GO:0008152	Metabolic process	gOeu045199.1	Cytochrome bd ubiquinol oxidase, 14kDa subunit	Frameshift variant	c.318_319 duplication AG
Unique Variants for Vouves Top	GO:0008152	Metabolic process	gOeu045355.1	U-box domain-containing protein	Frameshift variant	c.306_310 deletion GAATG
Unique Variants for Vouves Top	GO:0008152	Metabolic process	gOeu045364.1	PIF1 helicase	Stop gained	c.676 SNP A>T
Unique Variants for Vouves Top	GO:0008152	Metabolic process	gOeu045368.1	ferric reduction oxidase 2	Frameshift variant	c.1499_1500 duplication GT
Unique Variants for Vouves Top	GO:0008152	Metabolic process	gOeu045442.1	terpene synthase 03	Frameshift variant	c.514_515 insertion TGACAAA
Unique Variants for Vouves Top	GO:0008152	Metabolic process	gOeu045493.1	protein-l-isoaspartate methyltransferase 1	Frameshift variant & Start lost	c.1 duplication A
Unique Variants for Vouves Top	GO:0008152	Metabolic process	gOeu045611.1	cysteine-type peptidases;cysteine-type peptidases	Stop gained	c.332 SNP G>A
Unique Variants for Vouves Top	GO:0008152	Metabolic process	gOeu045628.1	Adenosylmethionine decarboxylase family protein	Frameshift variant	c.269 duplication A
Unique Variants for Vouves Top	GO:0008152	Metabolic process	gOeu045671.1	ethylene responsive element binding factor 1	Start lost	c.1 SNP A>G
Unique Variants for Vouves Top	GO:0008152	Metabolic process	gOeu045674.1	ethylene responsive element binding factor 2	Stop gained	c.224 SNP C>A
Unique Variants for Vouves Top	GO:0008152	Metabolic process	gOeu045752.1	NADPH-dependent thioredoxin reductase A	Frameshift variant	c.502 duplication A
Unique Variants for Vouves Top	GO:0008152	Metabolic process	gOeu045766.1	Ribosomal protein L7Ae/L30e/S12e/Gadd45 family protein	Start lost	c.3 SNP G>A
Unique Variants for Vouves Top	GO:0008152	Metabolic process	gOeu046057.1	Integrase-type DNA-binding superfamily protein	Stop gained	c.9 SNP T>G
Unique Variants for Vouves Top	GO:0008152	Metabolic process	gOeu046251.1	Basic-leucine zipper (bZIP) transcription factor family protein	Stop gained	c.161 SNP T>G
Unique Variants for Vouves Top	GO:0008152	Metabolic process	gOeu046384.1	Ribosomal protein L7Ae/L30e/S12e/Gadd45 family protein	Frameshift variant	c.414_415 deletion TT
Unique Variants for Vouves Top	GO:0008152	Metabolic process	gOeu046408.1	xylulose kinase-2	Start lost	c.3 SNP G>T
Unique Variants for Vouves Top	GO:0008152	Metabolic process	gOeu046480.1	receptor-like protein kinase 1	Stop gained	c.54 SNP G>A
Unique Variants for Vouves Top	GO:0008152	Metabolic process	gOeu046865.1	WRKY DNA-binding protein 28	Stop gained	c.627 SNP T>A
Unique Variants for Vouves Top	GO:0008152	Metabolic process	gOeu046912.1	DNA glycosylase superfamily protein	Frameshift variant & Splice acceptor variant	c.762-3_763 deletion CAGGG
Unique Variants for Vouves Top	GO:0008152	Metabolic process	gOeu046941.1	RNA polymerase I subunit 43	Splice acceptor variant	c.1365-2 SNP A>T
Unique Variants for Vouves Top	GO:0008152	Metabolic process	gOeu047050.1	MAP kinase kinase 5	Stop gained	c.211 SNP C>T
Unique Variants for Vouves Top	GO:0008152	Metabolic process	gOeu047240.1	UDP-glucosyl transferase 85A2	Splice acceptor variant	c.518-1 SNP A>G
Unique Variants for Vouves Top	GO:0008152	Metabolic process	gOeu047569.1	Ribosomal L18p/L5e family protein	Frameshift variant	c.142 deletion A
Unique Variants for Vouves Top	GO:0008152	Metabolic process	gOeu047615.1	AGAMOUS-like 15	Frameshift variant & Start lost	c.1 deletion A
Unique Variants for Vouves Top	GO:0008152	Metabolic process	gOeu047887.1	Mitochondrial transcription termination factor family protein	Frameshift variant & Stop gained	c.309_313 deletion TTTAC insertion GTAATATAT
Unique Variants for Vouves Top	GO:0008152	Metabolic process	gOeu048005.1	basic leucine zipper 9	Frameshift variant	c.43_48 deletion CCTTCG insertion CCCTTCA
Unique Variants for Vouves Top	GO:0008152	Metabolic process	gOeu048244.1	PSF2	Stop gained	c.104 SNP T>A
Unique Variants for Vouves Top	GO:0008152	Metabolic process	gOeu048245.1	O-Glycosyl hydrolases family 17 protein	Splice acceptor variant	c.1066-5_1066-2 deletion TGCA insertion CGCAGCCTGGCGCGAA
Unique Variants for Vouves Top	GO:0008152	Metabolic process	gOeu048291.1	gamma-glutamyl transpeptidase 4	Frameshift variant	c.1304 duplication T
Unique Variants for Vouves Top	GO:0008152	Metabolic process	gOeu048315.1	cellulose-synthase like D2	Frameshift variant	c.1368 deletion A
Unique Variants for Vouves Top	GO:0008152	Metabolic process	gOeu048542.1	monogalactosyl diacylglycerol synthase 1	Frameshift variant	c.243_251 deletion TCACTGTGA insertion CCAGTGT
Unique Variants for Vouves Top	GO:0008152	Metabolic process	gOeu048639.1	shaggy-like kinase 13	Frameshift variant	c.275 deletion C insertion GG
Unique Variants for Vouves Top	GO:0008152	Metabolic process	gOeu049019.1	auxin response factor 9	Splice donor variant	c.1880+1 SNP G>A
Unique Variants for Vouves Top	GO:0008152	Metabolic process	gOeu049088.1	Unknown	Frameshift variant	c.739 deletion G insertion AT
Unique Variants for Vouves Top	GO:0008152	Metabolic process	gOeu049159.1	Protein kinase superfamily protein	Frameshift variant	c.42 deletion T
Unique Variants for Vouves Top	GO:0008152	Metabolic process	gOeu049252.1	myb-like HTH transcriptional regulator family protein	Frameshift variant	c.593_594 insertion G
Unique Variants for Vouves Top	GO:0008152	Metabolic process	gOeu049350.2	serine acetyltransferase 2;1	Stop gained	c.65 SNP T>A
Unique Variants for Vouves Top	GO:0008152	Metabolic process	gOeu049470.1	Protein kinase superfamily protein	Frameshift variant	c.1374_1375 insertion G
Unique Variants for Vouves Top	GO:0008152	Metabolic process	gOeu049480.1	structural maintenance of chromosomes 5	Splice donor variant	c.885+1 SNP G>T
Unique Variants for Vouves Top	GO:0008152	Metabolic process	gOeu049481.1	structural maintenance of chromosomes 5	Stop gained	c.335 SNP C>A
Unique Variants for Vouves Top	GO:0008152	Metabolic process	gOeu049702.1	ethylene-forming enzyme	Frameshift variant	c.727 deletion A
Unique Variants for Vouves Top	GO:0008152	Metabolic process	gOeu050371.1	3-ketoacyl-CoA synthase 6	Stop gained	c.361 SNP G>T
Unique Variants for Vouves Top	GO:0008152	Metabolic process	gOeu050467.2	origin recognition complex protein 5	Frameshift variant	c.611 deletion A
Unique Variants for Vouves Top	GO:0008152	Metabolic process	gOeu050569.1	terpene synthase 14	Frameshift variant	c.1495_1496 insertion AA
Unique Variants for Vouves Top	GO:0008152	Metabolic process	gOeu050709.1	Ribosomal protein S4 (RPS4A) family protein	Frameshift variant	c.276_286 deletion TCTCCATTCCG
Unique Variants for Vouves Top	GO:0008152	Metabolic process	gOeu050893.3	S-locus lectin protein kinase family protein	Stop gained	c.2355_2360 deletion CGGTCT insertion AGGATA
Unique Variants for Vouves Top	GO:0008152	Metabolic process	gOeu050982.2	Zincin-like metalloproteases family protein	Frameshift variant	c.82_83 insertion GCCA
Unique Variants for Vouves Top	GO:0008152	Metabolic process	gOeu051159.1	Ulp1 protease family protein	Splice donor variant	c.135+1 SNP G>A
Unique Variants for Vouves Top	GO:0008152	Metabolic process	gOeu051202.1	aspartic proteinase A1	Stop gained	c.700_701 deletion CG insertion TA
Unique Variants for Vouves Top	GO:0008152	Metabolic process	gOeu051287.1	Unknown	Frameshift variant	c.17 deletion G
Unique Variants for Vouves Top	GO:0008152	Metabolic process	gOeu051565.1	Leucine-rich receptor-like protein kinase family protein	Splice donor variant	c.652+2 SNP T>C
Unique Variants for Vouves Top	GO:0008152	Metabolic process	gOeu051681.1	Leucine-rich repeat transmembrane protein kinase	Frameshift variant	c.1719 deletion T insertion CTG
Unique Variants for Vouves Top	GO:0008152	Metabolic process	gOeu051884.1	KNOX/ELK homeobox transcription factor	Splice donor variant	c.1251_1254+1 deletion TTCGG insertion CTCAT
Unique Variants for Vouves Top	GO:0008152	Metabolic process	gOeu052017.1	Protein phosphatase 2C family protein	Splice donor variant	c.1720+1 SNP G>A
Unique Variants for Vouves Top	GO:0008152	Metabolic process	gOeu052294.1	Cytochrome P450 superfamily protein	Splice donor variant	c.880+1 SNP G>A
Unique Variants for Vouves Top	GO:0008152	Metabolic process	gOeu052311.1	2-oxoglutarate (2OG) and Fe(II)-dependent oxygenase superfamily protein	Stop gained	c.310 SNP G>T
Unique Variants for Vouves Top	GO:0008152	Metabolic process	gOeu052312.1	Cytochrome P450 superfamily protein	Frameshift variant	c.445_446 deletion AT
Unique Variants for Vouves Top	GO:0008152	Metabolic process	gOeu052316.1	Cytochrome P450 superfamily protein	Stop gained	c.265 SNP C>T
Unique Variants for Vouves Top	GO:0008152	Metabolic process	gOeu052504.2	aminopeptidase M1	Frameshift variant & Stop gained	c.1270_1274 deletion CAAAC insertion TAAGCT
Unique Variants for Vouves Top	GO:0008152	Metabolic process	gOeu052610.1	glycosyl hydrolase 9C2	Stop gained	c.217 SNP C>T
Unique Variants for Vouves Top	GO:0008152	Metabolic process	gOeu052915.2	terpene synthase 02	Frameshift variant	c.570 deletion G insertion TT
Unique Variants for Vouves Top	GO:0008152	Metabolic process	gOeu053005.1	SIN-like family protein	Splice acceptor variant	c.796-2 SNP A>T
Unique Variants for Vouves Top	GO:0008152	Metabolic process	gOeu053135.2	ferrochelatase 2	Frameshift variant	c.611 deletion C
Unique Variants for Vouves Top	GO:0008152	Metabolic process	gOeu053407.1	Leucine-rich receptor-like protein kinase family protein	Stop gained	c.1618 SNP G>T
Unique Variants for Vouves Top	GO:0008152	Metabolic process	gOeu053490.1	Cysteine proteinases superfamily protein	Frameshift variant	c.709 deletion G
Unique Variants for Vouves Top	GO:0008152	Metabolic process	gOeu053926.1	oxidoreductase, zinc-binding dehydrogenase family protein	Splice donor variant	c.773_781+3 deletion CAGTGCAGTGTA
Unique Variants for Vouves Top	GO:0008152	Metabolic process	gOeu053939.3	Transducin/WD40 repeat-like superfamily protein	Stop gained	c.1882 SNP G>T
Unique Variants for Vouves Top	GO:0008152	Metabolic process	gOeu054111.1	Ribosomal protein L19e family protein	Splice acceptor variant	c.618-1 SNP G>T
Unique Variants for Vouves Top	GO:0008152	Metabolic process	gOeu054134.3	ascorbate peroxidase 1	Splice donor variant	c.594+2 SNP T>C
Unique Variants for Vouves Top	GO:0008152	Metabolic process	gOeu054317.1	lon protease 2	Frameshift variant	c.112 duplication A
Unique Variants for Vouves Top	GO:0008152	Metabolic process	gOeu054325.1	Leucine-rich repeat protein kinase family protein	Frameshift variant	c.409_413 deletion TCGAG
Unique Variants for Vouves Top	GO:0008152	Metabolic process	gOeu054773.1	Unknown	Stop lost	c.708 SNP A>G
Unique Variants for Vouves Top	GO:0008152	Metabolic process	gOeu054837.1	Ribosomal L18p/L5e family protein	Frameshift variant	c.232_233 duplication GA
Unique Variants for Vouves Top	GO:0008152	Metabolic process	gOeu054973.1	receptor serine/threonine kinase, putative	Frameshift variant	c.228_229 insertion GA
Unique Variants for Vouves Top	GO:0008152	Metabolic process	gOeu055073.1	DNA glycosylase superfamily protein	Frameshift variant	c.103 deletion T
Unique Variants for Vouves Top	GO:0008152	Metabolic process	gOeu055094.1	NAC (No Apical Meristem) domain transcriptional regulator superfamily protein	Stop gained	c.73 SNP C>T
Unique Variants for Vouves Top	GO:0008152	Metabolic process	gOeu055111.1	Ribosomal L18p/L5e family protein	Splice acceptor variant	c.346-2_346-1 insertion TCTTA
Unique Variants for Vouves Top	GO:0008152	Metabolic process	gOeu055186.1	ARM repeat superfamily protein	Stop gained	c.1266 SNP T>G
Unique Variants for Vouves Top	GO:0008152	Metabolic process	gOeu055414.1	Ribosomal protein L6 family	Stop gained	c.188_192 deletion GGTTT insertion AGTTC
Unique Variants for Vouves Top	GO:0008152	Metabolic process	gOeu055421.1	Ribonuclease P family protein / Rpp14 family protein	Stop gained	c.195_196 deletion TG insertion AT
Unique Variants for Vouves Top	GO:0008152	Metabolic process	gOeu055634.1	fructose-bisphosphate aldolase 2	Frameshift variant	c.969_974 deletion ACCCAA insertion T
Unique Variants for Vouves Top	GO:0008152	Metabolic process	gOeu055646.2	FMN-linked oxidoreductases superfamily protein	Splice donor variant	c.1260+1 SNP G>T
Unique Variants for Vouves Top	GO:0008152	Metabolic process	gOeu055682.1	Light-harvesting chlorophyll B-binding protein	Start lost	c.3 SNP G>T
Unique Variants for Vouves Top	GO:0008152	Metabolic process	gOeu055717.1	S-locus lectin protein kinase family protein	Stop gained	c.1390 SNP C>T
Unique Variants for Vouves Top	GO:0008152	Metabolic process	gOeu055943.1	Prephenate dehydrogenase family protein	Frameshift variant	c.1063_1073 deletion GAAAGTCCGAG
Unique Variants for Vouves Top	GO:0008152	Metabolic process	gOeu055958.1	Calmodulin-binding receptor-like cytoplasmic kinase 3	Stop gained	c.906 SNP T>G
Unique Variants for Vouves Top	GO:0008152	Metabolic process	gOeu056424.3	S-adenosyl-L-homocysteine hydrolase	Frameshift variant & Start lost	c.1_2 insertion TCTCATACTCGCCCAACCCA
Unique Variants for Vouves Top	GO:0008152	Metabolic process	gOeu056574.1	Ribosomal protein L15	Frameshift variant	c.251 deletion C insertion GGGGTCAGAAATCCAGGTCGGGACCT
Unique Variants for Vouves Top	GO:0008152	Metabolic process	gOeu056686.1	DNA polymerase alpha 2	Frameshift variant	c.17_23 deletion CCAGCAC
Unique Variants for Vouves Top	GO:0008152	Metabolic process	gOeu056703.1	FUS3-complementing gene 2	Splice donor variant	c.208+2 SNP T>C
Unique Variants for Vouves Top	GO:0008152	Metabolic process	gOeu056762.1	Ethylene response factor 1	Stop gained	c.50 SNP T>A
Unique Variants for Vouves Top	GO:0008152	Metabolic process	gOeu056773.1	Aspartate aminotransferase 5	Stop lost	c.203 SNP A>G
Unique Variants for Vouves Top	GO:0008152	Metabolic process	gOeu056806.1	Leucine-rich repeat protein kinase family protein	Stop gained	c.2736 SNP T>G
Unique Variants for Vouves Top	GO:0008152	Metabolic process	gOeu056822.1	AGAMOUS-like 20	Frameshift variant	c.238_248 deletion AAATATTTTGA
Unique Variants for Vouves Top	GO:0008152	Metabolic process	gOeu057617.1	2-oxoacid dehydrogenases acyltransferase family protein	Splice acceptor variant	c.1102-3_1102-2 insertion T
Unique Variants for Vouves Top	GO:0008152	Metabolic process	gOeu057673.2	Protein kinase superfamily protein	Frameshift variant	c.458_461 deletion GTCA insertion CCC
Unique Variants for Vouves Top	GO:0008152	Metabolic process	gOeu057822.2	Serine carboxypeptidase-like 20	Frameshift variant	c.191 deletion T
Unique Variants for Vouves Top	GO:0008152	Metabolic process	gOeu058361.1	Ribosomal protein S11	Stop gained	c.247 SNP C>T
Unique Variants for Vouves Top	GO:0008152	Metabolic process	gOeu058406.1	WRKY DNA-binding protein 38	Stop lost	c.819 SNP G>C
Unique Variants for Vouves Top	GO:0008152	Metabolic process	gOeu058441.1	cytochrome P450, family 72, subfamily A, polypeptide 15	Splice donor variant	c.1122_1122+3 deletion CGTT insertion TGTA
Unique Variants for Vouves Top	GO:0008152	Metabolic process	gOeu058543.1	glucan synthase-like 8	Frameshift variant & Stop gained	c.4721_4748 deletion CGGATAATACTGCCTTAAGTGCAGCCTT insertion TAGATCCTG
Unique Variants for Vouves Top	GO:0008152	Metabolic process	gOeu058781.1	Peptidase family M48 family protein	Stop gained	c.672 SNP G>A
Unique Variants for Vouves Top	GO:0008152	Metabolic process	gOeu058838.1	Leucine-rich repeat protein kinase family protein	Frameshift variant	c.2366_2367 insertion A
Unique Variants for Vouves Top	GO:0008152	Metabolic process	gOeu058863.1	FTSH protease 6	Frameshift variant	c.345_351 deletion ATACAAT
Unique Variants for Vouves Top	GO:0008152	Metabolic process	gOeu058944.1	N-acetylglucosamine-1-phosphate uridylyltransferase 2	Splice donor variant	c.150+2_150+9 deletion TCTATTAA
Unique Variants for Vouves Top	GO:0008152	Metabolic process	gOeu059208.1	Calcium-dependent lipid-binding (CaLB domain) family protein	Frameshift variant	c.548 deletion T
Unique Variants for Vouves Top	GO:0008152	Metabolic process	gOeu059287.2	Methyltransferase	Frameshift variant	c.136 deletion G
Unique Variants for Vouves Top	GO:0008152	Metabolic process	gOeu059471.1	Unknown	Frameshift variant	c.287_288 insertion A
Unique Variants for Vouves Top	GO:0008152	Metabolic process	gOeu059683.2	haloacid dehalogenase-like hydrolase family protein	Stop gained	c.150 SNP G>A
Unique Variants for Vouves Top	GO:0008152	Metabolic process	gOeu059702.2	3-ketoacyl-CoA synthase 19	Frameshift variant	c.274_275 deletion TT
Unique Variants for Vouves Top	GO:0008152	Metabolic process	gOeu059930.1	FAD-binding Berberine family protein	Frameshift variant & Start lost	c.-1_1 insertion T
Unique Variants for Vouves Top	GO:0008152	Metabolic process	gOeu060073.3	Protein kinase superfamily protein	Frameshift variant	c.858_889 deletion TTTTTTATTTTATTTATTTATTTTTGTTTTCT insertion CCC
Unique Variants for Vouves Top	GO:0008152	Metabolic process	gOeu060206.2	Xyloglucan endotransglucosylase/hydrolase 3	Frameshift variant	c.158_162 deletion ACTCC insertion CTCA
Unique Variants for Vouves Top	GO:0008152	Metabolic process	gOeu060661.1	Shaggy-related kinase 11	Frameshift variant	c.905 deletion A insertion CAAAG
Unique Variants for Vouves Top	GO:0008152	Metabolic process	gOeu060699.1	callose synthase 1	Stop gained	c.1390 SNP C>T
Unique Variants for Vouves Top	GO:0008152	Metabolic process	gOeu060962.1	Integrase-type DNA-binding superfamily protein	Frameshift variant	c.219_220 deletion TT
Unique Variants for Vouves Top	GO:0008152	Metabolic process	gOeu061038.1	Peroxidase superfamily protein	Stop gained	c.356 SNP C>G
Unique Variants for Vouves Top	GO:0008152	Metabolic process	gOeu061067.1	RELA/SPOT homolog 3	Frameshift variant	c.2570 deletion A
Unique Variants for Vouves Top	GO:0008152	Metabolic process	gOeu061069.1	phosphoribulokinase	Splice donor variant	c.808+1_808+4 deletion GTTC insertion ATTT
Unique Variants for Vouves Top	GO:0008152	Metabolic process	gOeu061163.1	gamma subunit of Mt ATP synthase	Start lost	c.-2_1 deletion GAA insertion CAG
Unique Variants for Vouves Top	GO:0008152	Metabolic process	gOeu061270.1	S-locus lectin protein kinase family protein	Frameshift variant	c.1545_1546 deletion GT
Unique Variants for Vouves Top	GO:0008152	Metabolic process	gOeu061327.1	homogentisate 1,2-dioxygenase	Stop gained	c.515 SNP G>A
Unique Variants for Vouves Top	GO:0008152	Metabolic process	gOeu061328.1	homogentisate 1,2-dioxygenase	Stop lost	c.1504 SNP T>G
Unique Variants for Vouves Top	GO:0008152	Metabolic process	gOeu061570.2	FAD-binding Berberine family protein	Splice donor variant	c.266+1 SNP G>A
Unique Variants for Vouves Top	GO:0008152	Metabolic process	gOeu061804.1	NAC domain containing protein 1	Stop gained	c.936 SNP C>A
Unique Variants for Vouves Top	GO:0008152	Metabolic process	gOeu062254.1	Domain of unknown function (DUF1985)	Frameshift variant	c.229_239 deletion GCCTTTTGCAT
Unique Variants for Vouves Top	GO:0008152	Metabolic process	gOeu062462.1	L-galactono-1,4-lactone dehydrogenase	Splice acceptor variant	c.1080-4_1080-2 deletion TCA
Unique Variants for Vouves Top	GO:0008152	Metabolic process	gOeu062748.1	FAD-binding Berberine family protein	Frameshift variant	c.1006 deletion G
Unique Variants for Vouves Top	GO:0008152	Metabolic process	gOeu062844.1	chloroplast ribosomal protein S14	Stop lost	c.303 SNP A>T
Unique Variants for Vouves Top	GO:0008152	Metabolic process	gOeu062870.1	ribosomal protein L2	Frameshift variant	c.326_327 insertion A
Unique Variants for Vouves Top	GO:0008152	Metabolic process	gOeu063038.1	Cellulase (glycosyl hydrolase family 5) protein	Stop gained	c.832 SNP C>T
Unique Variants for Vouves Top	GO:0008152	Metabolic process	gOeu063551.1	aldehyde dehydrogenase 6B2	Frameshift variant	c.376_377 deletion AA
Unique Variants for Vouves Top	GO:0008152	Metabolic process	gOeu063625.1	4-(cytidine 5\'-phospho)-2-C-methyl-D-erithritol kinase	Start lost	c.2 SNP T>A
Unique Variants for Vouves Top	GO:0008152	Metabolic process	gOeu063670.1	chitinase A	Start lost	c.3 SNP G>T
Unique Variants for Vouves Top	GO:0008152	Metabolic process	gOeu063825.1	Cytochrome P450 superfamily protein	Stop gained	c.1165 SNP G>T
Unique Variants for Vouves Top	GO:0008152	Metabolic process	gOeu063960.1	CLPC homologue 1	Frameshift variant	c.177_181 deletion ACGAG insertion AAC
Unique Variants for Vouves Top	GO:0008152	Metabolic process	gOeu064220.1	3-ketoacyl-CoA synthase 2	Frameshift variant	c.68_69 deletion TT
Unique Variants for Vouves Top	GO:0008152	Metabolic process	gOeu064280.1	phosphoglycerate kinase	Frameshift variant	c.145_146 deletion CA
Unique Variants for Vouves Top	GO:0008152	Metabolic process	gOeu064655.1	AGC (cAMP-dependent, cGMP-dependent and protein kinase C) kinase family protein	Frameshift variant	c.1180 deletion A insertion TT
Unique Variants for Vouves Top	GO:0000724	Double-strand break repair via homologous recombination	gOeu049480.1	structural maintenance of chromosomes 5	Splice donor variant	c.885+1 SNP G>T
Unique Variants for Vouves Top	GO:0000724	Double-strand break repair via homologous recombination	gOeu049481.1	structural maintenance of chromosomes 5	Stop gained	c.335 SNP C>A
Unique Variants for Vouves Top	GO:0031145	Anaphase-promoting complex dependent catabolic process	gOeu053939.3	Transducin/WD40 repeat-like superfamily protein	Stop gained	c.1882 SNP G>T
Unique Variants for Vouves Top	GO:0006488	Dolichol-linked oligosaccharide biosynthetic process	gOeu024347.1	DIE2/ALG10 family	Splice acceptor variant	c.788-3_789 deletion CAGGT insertion TAGGG
Unique Variants for Vouves Top	GO:0046938	Phytochelatin biosynthetic process	gOeu019873.1	phytochelatin synthase 1 (PCS1)	Stop gained	c.133 SNP A>T
Unique Variants for Vouves Top	GO:0046938	Phytochelatin biosynthetic process	gOeu019877.1	phytochelatin synthase 1 (PCS1)	Splice acceptor variant	c.1372-1 SNP G>A
Unique Variants for Vouves Top	GO:0009765	Photosynthesis light harvesting	gOeu019366.1	Light-harvesting chlorophyll B-binding protein 3	Frameshift variant	c.141 deletion A
Unique Variants for Vouves Top	GO:0009765	Photosynthesis light harvesting	gOeu030436.1	Light-harvesting chlorophyll B-binding protein 3	Start lost	c.3 SNP G>A
Unique Variants for Vouves Top	GO:0009765	Photosynthesis light harvesting	gOeu036869.1	photosystem I light harvesting complex gene 2	Stop gained	c.166 SNP A>T
Unique Variants for Vouves Top	GO:0009765	Photosynthesis light harvesting	gOeu055682.1	Light-harvesting chlorophyll B-binding protein 3	Start lost	c.3 SNP G>T
Other Greek accessions	GO:0000278	Mitotic cell cycle	gOeu041690.1	DNA-binding HORMA family protein	Splice donor variant	c.73+1 SNP G>A
Other Greek accessions	GO:0000278	Mitotic cell cycle	gOeu061537.1	Ataurora3	Stop gained	c.530 SNP C>A
Other Greek accessions	GO:0006281	DNA repair	gOeu005012.1	PIF1 helicase	Stop gained	c.403_407 deletion CAAAT insertion TAAAC
Other Greek accessions	GO:0006281	DNA repair	gOeu005885.1	Unknown	Stop gained	c.490 SNP G>T
Other Greek accessions	GO:0006281	DNA repair	gOeu013522.1	PIF1 helicase	Stop gained	c.327 SNP T>A
Other Greek accessions	GO:0006281	DNA repair	gOeu036482.1	PIF1 helicase	Frameshift variant	c.466_472 deletion CTTGAAA
Other Greek accessions	GO:0006281	DNA repair	gOeu038390.1	PIF1 helicase	Stop gained	c.536 SNP C>A
Other Greek accessions	GO:0006281	DNA repair	gOeu040485.1	Unknown	Start lost	c.-1_3 deletion AATG insertion GATA
Other Greek accessions	GO:0006281	DNA repair	gOeu040599.1	PIF1 helicase	Frameshift variant	c.405_406 insertion A
Other Greek accessions	GO:0006281	DNA repair	gOeu040936.1	PIF1 helicase	Stop gained	c.625 SNP G>T
Other Greek accessions	GO:0006281	DNA repair	gOeu048423.1	Cell division cycle 48C	Splice acceptor variant	c.1429-1 SNP G>A
Other Greek accessions	GO:0006281	DNA repair	gOeu057777.1	Unknown	Frameshift variant	c.188_189 deletion CG insertion A
Other Greek accessions	GO:0006281	DNA repair	gOeu057796.1	Unknown	Stop lost	c.312 SNP A>T
Other Greek accessions	GO:0006281	DNA repair	gOeu064673.1	PIF1 helicase	Frameshift variant	c.270 deletion T
Other Greek accessions	GO:0006893	Golgi to plasma membrane transport	gOeu014495.2	Exocyst complex component sec5	Stop gained	c.118 SNP C>T
Other Greek accessions	GO:0046034	ATP metabolic process	gOeu004819.1	ATP synthase subunit beta	Stop gained	c.8 SNP T>A
Other Greek accessions	GO:0046034	ATP metabolic process	gOeu018714.2	Enolase	Stop gained	c.189 SNP C>A
Other Greek accessions	GO:0046034	ATP metabolic process	gOeu058369.1	ATP synthase subunit beta	Stop lost	c.1076_1078 deletion AAT insertion GAC
Other Greek accessions	GO:0007059	Chromosome segregation	gOeu041690.1	DNA-binding HORMA family protein	Splice donor variant	c.73+1 SNP G>A
Other Greek accessions	GO:0007059	Chromosome segregation	gOeu061537.1	Ataurora3	Stop gained	c.530 SNP C>A
Other Greek accessions	GO:0005986	Sucrose biosynthetic process	gOeu035661.1	Sucrose-6F-phosphate phosphohydrolase family protein	Splice acceptor variant	c.949-3_957 deletion CAGAGTGTGTCA insertion TAGTGTACGTCG
Other Greek accessions	GO:0015074	DNA integration	gOeu037655.1	GAG/POL/ENV polyprotein	Stop gained	c.25 SNP C>T
Other Greek accessions	GO:0015074	DNA integration	gOeu041945.1	Unknown	Stop gained	c.49 SNP C>T
Other Greek accessions	GO:0015074	DNA integration	gOeu048691.1	Unknown	Stop gained	c.586 SNP C>T
Other Greek accessions	GO:0015074	DNA integration	gOeu050202.1	GAG/POL/ENV polyprotein	Stop gained	c.808 SNP C>T
Other Greek accessions	GO:0015074	DNA integration	gOeu054199.1	Unknown	Stop gained	c.312 SNP T>G
Other Greek accessions	GO:0032465	Regulation of cytokinesis	gOeu061537.1	Ataurora3	Stop gained	c.530 SNP C>A
Other Greek accessions	GO:0008612	Peptidyl-lysine modification to peptidyl-hypusine	gOeu056107.1	Deoxyhypusine synthase	Stop gained	c.249 SNP G>A
Other Greek accessions	GO:0008612	Peptidyl-lysine modification to peptidyl-hypusine	gOeu062208.1	Deoxyhypusine synthase	Stop gained	c.399 SNP G>A
Other Greek accessions	GO:0000723	Telomere maintenance	gOeu005012.1	PIF1 helicase	Stop gained	c.403_407 deletion CAAAT insertion TAAAC
Other Greek accessions	GO:0000723	Telomere maintenance	gOeu005885.1	Unknown	Stop gained	c.490 SNP G>T
Other Greek accessions	GO:0000723	Telomere maintenance	gOeu013522.1	PIF1 helicase	Stop gained	c.327 SNP T>A
Other Greek accessions	GO:0000723	Telomere maintenance	gOeu036482.1	PIF1 helicase	Frameshift variant	c.466_472 deletion CTTGAAA
Other Greek accessions	GO:0000723	Telomere maintenance	gOeu038390.1	PIF1 helicase	Stop gained	c.536 SNP C>A
Other Greek accessions	GO:0000723	Telomere maintenance	gOeu040485.1	Unknown	Start lost	c.-1_3 deletion AATG insertion GATA
Other Greek accessions	GO:0000723	Telomere maintenance	gOeu040599.1	PIF1 helicase	Frameshift variant	c.405_406 insertion A
Other Greek accessions	GO:0000723	Telomere maintenance	gOeu040936.1	PIF1 helicase	Stop gained	c.625 SNP G>T
Other Greek accessions	GO:0000723	Telomere maintenance	gOeu057777.1	Unknown	Frameshift variant	c.188_189 deletion CG insertion A
Other Greek accessions	GO:0000723	Telomere maintenance	gOeu057796.1	Unknown	Stop lost	c.312 SNP A>T
Other Greek accessions	GO:0000723	Telomere maintenance	gOeu064673.1	PIF1 helicase	Frameshift variant	c.270 deletion T
