# Supplementary material for: Elucidation of the Origin of the Monumental Olive Tree of Vouves in Crete, Greece
Source: Plants (Basel). 2021 Nov 4;10(11):2374. doi: 10.3390/plants10112374 (PMC8620074; doi:10.3390/plants10112374)
Supplement: Supplementary file 1 [file plants-10-02374-s001.zip › Table S2.xlsx]

## Sheet: Suppl_Table_1
W	X	Y	Z	D	stderr	Zscore	BABA	ABBA	nsnps
OEE_ALB_Klon141812	Italian cultivars	O. europaea var. sylvestris	O. europaea subsp. laperrinei (outgroup)	-0.062	0.014578	-4.25	2023	2290	67761
OEE_ALG_ChemlalKab	Italian cultivars	O. europaea var. sylvestris	O. europaea subsp. laperrinei (outgroup)	0.057	0.012708	4.486	2618	2336	67761
OEE_GRE_Kalamon	Italian cultivars	O. europaea var. sylvestris	O. europaea subsp. laperrinei (outgroup)	-0.1445	0.013934	-10.369	1763	2358	67761
OEE_GRE_Koroneiki	Italian cultivars	O. europaea var. sylvestris	O. europaea subsp. laperrinei (outgroup)	0.0272	0.014178	1.918	2409	2281	67761
OEE_GRE_Mastoidis	Italian cultivars	O. europaea var. sylvestris	O. europaea subsp. laperrinei (outgroup)	-0.0164	0.016402	-0.997	2173	2245	67761
OEE_GRE_Mavreya	Italian cultivars	O. europaea var. sylvestris	O. europaea subsp. laperrinei (outgroup)	-0.0215	0.016125	-1.335	2268	2367	67761
OEE_GRE_Megaritiki	Italian cultivars	O. europaea var. sylvestris	O. europaea subsp. laperrinei (outgroup)	0.0531	0.012526	4.238	2547	2290	67761
OEE_GRE_Myrtolia	Italian cultivars	O. europaea var. sylvestris	O. europaea subsp. laperrinei (outgroup)	-0.0885	0.018897	-4.685	1983	2369	67761
OEE_GRE_VouvesB	Italian cultivars	O. europaea var. sylvestris	O. europaea subsp. laperrinei (outgroup)	0.027	0.017019	1.587	2619	2481	67761
OEE_GRE_VouvesT	Italian cultivars	O. europaea var. sylvestris	O. europaea subsp. laperrinei (outgroup)	-0.0231	0.016508	-1.397	2151	2253	67761
OEE_IRA_Shengeh	Italian cultivars	O. europaea var. sylvestris	O. europaea subsp. laperrinei (outgroup)	-0.1952	0.01451	-13.455	1672	2483	67759
OEE_ISR_Barnea	Italian cultivars	O. europaea var. sylvestris	O. europaea subsp. laperrinei (outgroup)	-0.0731	0.019302	-3.788	2096	2426	67761
OEE_SPA_Farga	Italian cultivars	O. europaea var. sylvestris	O. europaea subsp. laperrinei (outgroup)	-0.0145	0.017462	-0.832	2248	2315	67761
OEE_SPA_ForasteraT	Italian cultivars	O. europaea var. sylvestris	O. europaea subsp. laperrinei (outgroup)	-0.0642	0.018415	-3.485	2094	2381	67761
OEE_SPA_LechinSevilla	Italian cultivars	O. europaea var. sylvestris	O. europaea subsp. laperrinei (outgroup)	-0.0056	0.014951	-0.376	2374	2401	67761
OEE_SPA_Llumeta	Italian cultivars	O. europaea var. sylvestris	O. europaea subsp. laperrinei (outgroup)	0.0393	0.01987	1.976	2545	2353	67761
OEE_SPA_ManzanillaS	Italian cultivars	O. europaea var. sylvestris	O. europaea subsp. laperrinei (outgroup)	-0.1444	0.015458	-9.34	1774	2372	67761
OEE_SPA_ManzanilleraHO	Italian cultivars	O. europaea var. sylvestris	O. europaea subsp. laperrinei (outgroup)	0.0055	0.014383	0.383	2352	2326	67761
OEE_SPA_Menya	Italian cultivars	O. europaea var. sylvestris	O. europaea subsp. laperrinei (outgroup)	0.0206	0.013992	1.475	2474	2374	67761
OEE_SPA_Morrut	Italian cultivars	O. europaea var. sylvestris	O. europaea subsp. laperrinei (outgroup)	-0.089	0.017825	-4.995	1946	2327	67761
OEE_SPA_Ocal	Italian cultivars	O. europaea var. sylvestris	O. europaea subsp. laperrinei (outgroup)	-0.1488	0.015708	-9.474	1737	2344	67761
OEE_SPA_Picual	Italian cultivars	O. europaea var. sylvestris	O. europaea subsp. laperrinei (outgroup)	-0.1143	0.016775	-6.811	1868	2350	67761
OEE_SPA_Picudo	Italian cultivars	O. europaea var. sylvestris	O. europaea subsp. laperrinei (outgroup)	-0.1333	0.016022	-8.321	1796	2348	67761
OEE_SPA_Pinonera	Italian cultivars	O. europaea var. sylvestris	O. europaea subsp. laperrinei (outgroup)	0.0254	0.01565	1.62	2491	2368	67761
OEE_SPA_Royal	Italian cultivars	O. europaea var. sylvestris	O. europaea subsp. laperrinei (outgroup)	-0.1261	0.017775	-7.093	1792	2309	67761
OEE_SPA_Temprano	Italian cultivars	O. europaea var. sylvestris	O. europaea subsp. laperrinei (outgroup)	-0.0416	0.017713	-2.351	2224	2416	67761
OEE_SPA_VerdialVM	Italian cultivars	O. europaea var. sylvestris	O. europaea subsp. laperrinei (outgroup)	-0.1425	0.018142	-7.854	1816	2419	67761
OEE_SPA_Zarza	Italian cultivars	O. europaea var. sylvestris	O. europaea subsp. laperrinei (outgroup)	-0.0035	0.015128	-0.233	2381	2398	67761
OEE_SYR_AbbadiAG842	Italian cultivars	O. europaea var. sylvestris	O. europaea subsp. laperrinei (outgroup)	-0.179	0.015058	-11.888	1670	2398	67759
OEE_SYR_AbouKanani	Italian cultivars	O. europaea var. sylvestris	O. europaea subsp. laperrinei (outgroup)	-0.1899	0.013925	-13.635	1675	2460	67761
OEE_SYR_AbouSatlM	Italian cultivars	O. europaea var. sylvestris	O. europaea subsp. laperrinei (outgroup)	-0.193	0.015072	-12.802	1675	2475	67761
OEE_SYR_Barri	Italian cultivars	O. europaea var. sylvestris	O. europaea subsp. laperrinei (outgroup)	-0.1942	0.013424	-14.463	1673	2478	67761
OEE_SYR_Jabali	Italian cultivars	O. europaea var. sylvestris	O. europaea subsp. laperrinei (outgroup)	-0.1944	0.014473	-13.431	1700	2520	67761
OEE_SYR_Maarri	Italian cultivars	O. europaea var. sylvestris	O. europaea subsp. laperrinei (outgroup)	-0.213	0.013922	-15.301	1626	2506	67761
OEE_SYR_Majhol152	Italian cultivars	O. europaea var. sylvestris	O. europaea subsp. laperrinei (outgroup)	-0.1968	0.014684	-13.399	1672	2490	67761
OEE_SYR_Mari	Italian cultivars	O. europaea var. sylvestris	O. europaea subsp. laperrinei (outgroup)	-0.1795	0.014761	-12.159	1688	2425	67761
OEE_TUR_Dokkar	Italian cultivars	O. europaea var. sylvestris	O. europaea subsp. laperrinei (outgroup)	0.1069	0.020521	5.212	2962	2389	67761
OEE_TUR_Uslu	Italian cultivars	O. europaea var. sylvestris	O. europaea subsp. laperrinei (outgroup)	-0.2042	0.015409	-13.25	1630	2466	67761
OEG_SPA_GranCanaria	Italian cultivars	O. europaea var. sylvestris	O. europaea subsp. laperrinei (outgroup)	-0.0553	0.019619	-2.821	2718	3037	67761
OEG_SPA_Tenerife	Italian cultivars	O. europaea var. sylvestris	O. europaea subsp. laperrinei (outgroup)	0.0182	0.023119	0.788	3157	3044	67761
OES_ALB_Albania	Italian cultivars	O. europaea var. sylvestris	O. europaea subsp. laperrinei (outgroup)	0.1607	0.01537	10.457	3155	2281	67761
OES_CRO_Croatia	Italian cultivars	O. europaea var. sylvestris	O. europaea subsp. laperrinei (outgroup)	0.0991	0.014424	6.871	2774	2274	67761
OES_MOR_Morocco	Italian cultivars	O. europaea var. sylvestris	O. europaea subsp. laperrinei (outgroup)	0.0627	0.014374	4.362	2671	2356	67761
OES_SPA_Extremadura	Italian cultivars	O. europaea var. sylvestris	O. europaea subsp. laperrinei (outgroup)	0.084	0.014662	5.73	2764	2335	67761
